# Supplementary material for: Deep representation learning for clustering longitudinal survival data from electronic health records
Source: Nat Commun. 2025 Mar 14;16:2534. doi: 10.1038/s41467-025-56625-z (PMC11909183; doi:10.1038/s41467-025-56625-z)
Supplement: Supplementary file 6 — Source Data [file 41467_2025_56625_MOESM6_ESM.xlsx]

## Sheet: Fig. 3a
VaDeSC-HER	VaDeSC-EHR_noage	VaDeSC-EHR_nosurv	VaDeSC-MLP	SCA	DSM	RDSM	cluster
0.747128	0.712569	0.993218	0.844026	0.557586	0.500015	0.498445	1
0.134221	0.131884	0.928165	0.467734	0.684253	0.500031	0.498445	1
0.722502	0.738075	0.998904	0.860946	0.894907	0.50003	0.498445	1
0.730701	0.734061	0.266864	0.858355	0.506781	0.500023	0.498446	1
0.246162	0.226512	0.927095	0.527305	0.295578	0.500026	0.498445	1
0.196366	0.193295	0.395808	0.450374	0.731744	0.500019	0.498445	1
0.247424	0.255749	0.240534	0.496775	0.662289	0.500011	0.498445	1
0.167615	0.167957	0.982534	0.430491	0.435796	0.500029	0.498445	1
0.595239	0.634652	0.745418	0.797492	0.629732	0.500023	0.498445	1
0.258878	0.239915	0.99333	0.473009	0.250144	0.500016	0.498446	1
0.261252	0.23947	0.988867	0.478958	0.361038	0.50002	0.498681	1
0.75732	0.741312	0.483381	0.851638	0.520669	0.500017	0.498445	1
0.253769	0.231218	0.974934	0.505634	0.54234	0.500016	0.498445	1
0.687833	0.703524	0.298642	0.833279	0.528511	0.50002	0.498446	1
0.586133	0.690768	0.117882	0.809806	0.883044	0.500032	0.498445	1
0.734795	0.743978	0.600581	0.853893	0.568831	0.500024	0.498447	1
0.739611	0.763117	0.278354	0.856133	0.496366	0.500023	0.498445	1
0.263604	0.248062	0.988909	0.467924	0.449908	0.500016	0.499973	1
0.770393	0.763017	0.76403	0.864267	0.692139	0.500035	0.498445	1
0.766215	0.776229	0.73015	0.86479	0.644724	0.500025	0.498445	1
0.753727	0.763708	0.440922	0.843596	0.505861	0.500023	0.498445	1
0.746301	0.805913	0.000198142	0.857107	0.835737	0.500028	0.498445	1
0.748534	0.780786	0.860513	0.852536	0.908404	0.500011	0.498445	1
0.238939	0.229871	0.969268	0.479042	0.409702	0.500018	0.498445	1
0.753241	0.754941	0.572196	0.842393	0.742975	0.500021	0.498445	1
0.75316	0.750772	0.711884	0.859658	0.665238	0.500035	0.498445	1
0.745567	0.735647	0.820058	0.844627	0.527142	0.500014	0.498446	1
0.766001	0.790444	0.981211	0.866769	0.89794	0.500027	0.498445	1
0.255374	0.238847	0.00778429	0.509522	0.853884	0.500028	0.498445	1
0.757494	0.755365	0.313621	0.860592	0.363163	0.500017	0.498445	1
0.729229	0.701235	0.994871	0.853715	0.581122	0.50003	0.498445	1
0.132132	0.14881	0.63392	0.404623	0.43011	0.500028	0.498445	1
0.247029	0.228175	0.895904	0.537791	0.634013	0.50002	0.498445	1
0.669533	0.636689	0.995302	0.834178	0.558033	0.500021	0.498445	1
0.717349	0.667752	0.961337	0.842528	0.754743	0.500012	0.498445	1
0.678445	0.701314	0.333931	0.83834	0.586323	0.500028	0.498445	1
0.223294	0.208689	0.805897	0.481336	0.442804	0.500024	0.498445	1
0.754436	0.751881	0.747488	0.845223	0.493012	0.500014	0.498753	1
0.256213	0.246096	0.950146	0.507851	0.445958	0.500017	0.498445	1
0.755353	0.726195	0.937804	0.852659	0.389196	0.500024	0.498445	1
0.752029	0.748912	0.471912	0.865075	0.542315	0.500034	0.498562	1
0.262136	0.243686	0.686978	0.503561	0.395587	0.500024	0.49847	1
0.762853	0.776353	0.345354	0.853623	0.596762	0.500019	0.498445	1
0.734418	0.729745	0.339752	0.837371	0.661134	0.500025	0.498445	1
0.729628	0.745659	0.504531	0.831702	0.539497	0.500025	0.498445	1
0.721312	0.77989	0.329311	0.842365	0.903382	0.500025	0.498445	1
0.740016	0.688935	0.9863	0.850355	0.354518	0.50003	0.498445	1
0.735427	0.765871	0.00180152	0.85094	0.306491	0.500026	0.498445	1
0.757794	0.732917	0.990241	0.859933	0.603036	0.500029	0.498445	1
0.131685	0.130787	0.993425	0.416461	0.734754	0.500029	0.498445	1
0.763805	0.776134	0.474635	0.859602	0.920929	0.500027	0.498445	1
0.652028	0.628386	0.889687	0.845875	0.717812	0.500026	0.498445	1
0.717453	0.727312	0.991929	0.857459	0.890944	0.500028	0.498445	1
0.703425	0.701543	0.977374	0.866524	0.847601	0.50003	0.498445	1
0.71753	0.743233	0.0574513	0.854244	0.852202	0.500027	0.498445	1
0.740379	0.815874	0.920089	0.85455	0.888261	0.500026	0.498445	1
0.76587	0.805058	0.167944	0.856084	0.654248	0.500025	0.498445	1
0.261226	0.248139	0.929378	0.497958	0.348205	0.50003	0.498464	1
0.764885	0.753757	0.715385	0.863459	0.579526	0.500022	0.498445	1
0.702286	0.719689	0.518226	0.817234	0.550236	0.500018	0.498445	1
0.743986	0.76788	0.203273	0.845917	0.731917	0.500015	0.498445	1
0.629869	0.636078	0.627712	0.797042	0.51412	0.50002	0.498445	1
0.706825	0.715448	0.412599	0.856215	0.87412	0.500033	0.498445	1
0.641938	0.624108	0.99985	0.820399	0.942656	0.500021	0.498445	1
0.748522	0.753295	0.503172	0.857046	0.644469	0.500017	0.498445	1
0.258254	0.237334	0.553057	0.517017	0.531958	0.500017	0.498445	1
0.259507	0.260761	0.89558	0.498978	0.623664	0.50001	0.498445	1
0.753438	0.762476	0.990952	0.858161	0.87421	0.500028	0.498445	1
0.138591	0.140255	0.465654	0.430641	0.621059	0.50002	0.498445	1
0.259329	0.280777	0.319936	0.474811	0.82487	0.500014	0.498575	1
0.760728	0.760878	0.747948	0.845914	0.503123	0.500019	0.498462	1
0.72763	0.736846	0.565473	0.863076	0.44954	0.500034	0.498445	1
0.256145	0.245579	0.110085	0.513017	0.543277	0.500023	0.498445	1
0.738837	0.728924	0.712403	0.850241	0.337617	0.50001	0.499713	1
0.243429	0.231826	0.460517	0.502435	0.352331	0.500014	0.498445	1
0.257008	0.235501	0.93092	0.53459	0.445103	0.500017	0.498445	1
0.768172	0.80217	0.441819	0.864912	0.888642	0.500023	0.498445	1
0.761381	0.759282	0.522754	0.85863	0.711601	0.500022	0.498445	1
0.7516	0.717472	0.94529	0.862344	0.564916	0.500018	0.498445	1
0.741706	0.728577	0.895451	0.841723	0.627414	0.500018	0.498445	1
0.26132	0.246749	0.945498	0.500691	0.343832	0.500019	0.498445	1
0.51501	0.519333	0.999976	0.770617	0.905155	0.500008	0.498445	1
0.767786	0.847511	0.0843064	0.859871	0.945963	0.500014	0.498445	1
0.659906	0.717791	0.126733	0.826005	0.84371	0.500024	0.498445	1
0.723475	0.715806	0.959327	0.845666	0.488498	0.500017	0.498445	1
0.258536	0.244202	0.822317	0.51516	0.345813	0.500027	0.498445	1
0.749702	0.702518	0.999948	0.856012	0.852285	0.500023	0.498445	1
0.625158	0.637205	0.111244	0.82423	0.746207	0.500023	0.498445	1
0.261485	0.236772	0.92966	0.517314	0.407581	0.500018	0.498445	1
0.256635	0.252821	0.842347	0.513866	0.289726	0.500024	0.498445	1
0.761924	0.778819	0.35292	0.856565	0.710324	0.50002	0.498445	1
0.25213	0.234236	0.878337	0.52968	0.565649	0.500031	0.498445	1
0.7445	0.751721	0.524911	0.848674	0.454689	0.500015	0.498445	1
0.257076	0.242705	0.0696045	0.507255	0.445744	0.500028	0.498445	1
0.215215	0.188215	0.852018	0.509253	0.504196	0.500024	0.498445	1
0.735776	0.739825	0.498891	0.83979	0.53999	0.500022	0.498445	1
0.183796	0.171768	0.758959	0.443726	0.412436	0.50002	0.498445	1
0.217504	0.212896	0.810141	0.503574	0.433702	0.500021	0.498445	1
0.740048	0.772571	0.534721	0.854287	0.931526	0.50003	0.498445	1
0.261983	0.257656	0.55449	0.487695	0.654384	0.500018	0.498447	1
0.766459	0.748964	0.70817	0.863666	0.63171	0.500024	0.498446	1
0.771353	0.779094	0.589289	0.861334	0.589881	0.500017	0.498445	1
0.754648	0.817401	0.0748784	0.846638	0.903556	0.500026	0.498445	1
0.759758	0.766116	0.980634	0.849921	0.661105	0.500031	0.498445	1
0.23979	0.225795	0.934156	0.523467	0.723118	0.500033	0.498445	1
0.751521	0.779773	0.585378	0.869899	0.46169	0.500028	0.498445	1
0.67923	0.676314	0.594537	0.832851	0.530976	0.500015	0.498445	1
0.761979	0.757938	0.869067	0.855809	0.841036	0.500031	0.498445	1
0.753638	0.743	0.465938	0.865604	0.809552	0.500024	0.498445	1
0.766807	0.788931	0.375895	0.851486	0.766652	0.500026	0.498445	1
0.765445	0.842436	0.057241	0.862656	0.939975	0.500028	0.498445	1
0.250167	0.228925	0.527918	0.514849	0.402647	0.500039	0.498445	1
0.751677	0.746016	0.538362	0.850944	0.501623	0.50001	0.498446	1
0.165527	0.156474	0.81569	0.455463	0.28691	0.500037	0.498445	1
0.735883	0.75807	0.273699	0.846432	0.346233	0.500021	0.498445	1
0.188704	0.174011	0.992617	0.468823	0.849481	0.500018	0.498445	1
0.633693	0.675297	0.169741	0.816687	0.907987	0.500019	0.498445	1
0.744925	0.707505	0.378983	0.834337	0.340535	0.500014	0.498445	1
0.738053	0.726743	0.637672	0.837483	0.699322	0.500012	0.498445	1
0.712593	0.699295	0.742495	0.8311	0.633402	0.500014	0.498445	1
0.229569	0.245831	0.968446	0.473154	0.378776	0.500006	0.498445	1
0.742706	0.778645	0.790334	0.860868	0.864988	0.500023	0.498445	1
0.740851	0.719603	0.634426	0.812805	0.41708	0.500017	0.498445	1
0.766741	0.772278	0.598303	0.855956	0.59725	0.500028	0.498445	1
0.693208	0.700113	0.207018	0.836956	0.826499	0.500027	0.498445	1
0.764286	0.783068	0.747182	0.867978	0.612728	0.500023	0.498445	1
0.219006	0.211262	0.810897	0.468099	0.449218	0.500026	0.498445	1
0.658387	0.680624	0.997765	0.828295	0.886139	0.500026	0.498445	1
0.25984	0.239285	0.140627	0.510165	0.673651	0.500011	0.498445	1
0.658527	0.698655	0.0888199	0.830927	0.852131	0.500026	0.498445	1
0.73679	0.730938	0.966944	0.830392	0.492123	0.500019	0.49845	1
0.258808	0.239601	0.852909	0.515321	0.604753	0.500027	0.498445	1
0.693732	0.696516	0.260235	0.839314	0.509962	0.500016	0.498445	1
0.221514	0.212147	0.377412	0.50194	0.441599	0.500026	0.498445	1
0.721042	0.735373	0.079672	0.827993	0.605713	0.500019	0.498445	1
0.230714	0.209905	0.993543	0.504481	0.729422	0.500026	0.498445	1
0.634095	0.618285	0.998785	0.814144	0.899448	0.500025	0.498445	1
0.748968	0.749979	0.28733	0.859146	0.460235	0.500022	0.498445	1
0.707634	0.676497	0.956637	0.83501	0.48485	0.500023	0.498445	1
0.745509	0.722169	0.999983	0.864027	0.924446	0.500027	0.498445	1
0.237488	0.218071	0.511443	0.483143	0.860361	0.50002	0.498445	1
0.674078	0.672613	0.108359	0.841549	0.68556	0.50002	0.498445	1
0.203025	0.196147	0.0349565	0.502484	0.890567	0.500036	0.498445	1
0.257435	0.235162	0.892367	0.50182	0.729255	0.500016	0.498445	1
0.745844	0.708371	0.940043	0.84672	0.508967	0.500022	0.498445	1
0.740668	0.75996	0.875486	0.850123	0.793694	0.500025	0.498445	1
0.756152	0.807911	0.546306	0.848247	0.584052	0.500019	0.498445	1
0.757142	0.82742	0.496929	0.863451	0.898103	0.500027	0.498445	1
0.726796	0.748051	0.292751	0.83738	0.762224	0.500017	0.498445	1
0.733206	0.738667	0.754776	0.84977	0.788013	0.500021	0.498446	1
0.257787	0.249334	0.834764	0.499237	0.296834	0.500019	0.498445	1
0.697142	0.688101	0.819064	0.836764	0.492179	0.500021	0.498445	1
0.229014	0.221366	0.394639	0.509439	0.334386	0.500015	0.498445	1
0.712809	0.74948	0.0154212	0.830384	0.885694	0.500025	0.498445	1
0.23486	0.231108	0.817252	0.503156	0.936753	0.500021	0.498445	1
0.593878	0.619325	0.0218442	0.798017	0.617051	0.500023	0.498445	1
0.247592	0.241513	0.159069	0.488675	0.486823	0.500016	0.498445	1
0.738021	0.766857	0.290847	0.845465	0.740578	0.500024	0.498445	1
0.738338	0.761051	0.254012	0.850704	0.707184	0.500015	0.498445	1
0.749085	0.751221	0.877676	0.861997	0.556639	0.500025	0.498445	1
0.758092	0.828873	0.133212	0.853781	0.903012	0.500025	0.498445	1
0.719274	0.766243	0.385993	0.859898	0.86783	0.500025	0.498445	1
0.74948	0.755812	0.527405	0.858746	0.938947	0.500028	0.498445	1
0.695634	0.65472	0.995759	0.835529	0.685259	0.500023	0.498445	1
0.264123	0.249882	0.928253	0.50355	0.369428	0.500016	0.498446	1
0.768173	0.822073	0.99842	0.848414	0.862461	0.500017	0.498445	1
0.755521	0.740204	0.85449	0.853737	0.548728	0.500022	0.498445	1
0.766032	0.767712	0.366975	0.867042	0.567362	0.500024	0.498445	1
0.179004	0.173417	0.999997	0.461623	0.617011	0.50003	0.498445	1
0.760245	0.779792	0.732553	0.856727	0.919456	0.500018	0.498445	1
0.685746	0.712042	0.014527	0.836744	0.49388	0.500019	0.498445	1
0.225915	0.214649	0.558556	0.482164	0.38987	0.50002	0.498445	1
0.714135	0.703998	0.973	0.84443	0.673691	0.500024	0.498445	1
0.758115	0.730605	0.922621	0.857559	0.756324	0.500028	0.498445	1
0.262023	0.24587	0.817168	0.493162	0.360097	0.500017	0.498445	1
0.742226	0.707981	0.987173	0.844076	0.555886	0.500016	0.498445	1
0.184962	0.177385	0.969125	0.449841	0.469432	0.500019	0.498445	1
0.695765	0.766067	0.0485216	0.838336	0.735993	0.500021	0.498445	1
0.69426	0.701713	0.185814	0.832492	0.500378	0.500023	0.498445	1
0.703891	0.713903	0.277551	0.822962	0.405464	0.500011	0.498445	1
0.18613	0.180732	0.962419	0.468058	0.638794	0.500024	0.498445	1
0.738845	0.76786	0.999457	0.868594	0.929086	0.500033	0.498445	1
0.744857	0.758306	0.492092	0.866629	0.855762	0.500024	0.498445	1
0.750684	0.77074	0.349029	0.851812	0.494486	0.500025	0.498445	1
0.190759	0.181143	0.875634	0.451955	0.472768	0.500017	0.498445	1
0.135271	0.12919	0.991371	0.438476	0.465011	0.500033	0.498445	1
0.199678	0.189133	0.658993	0.482682	0.490719	0.500024	0.498445	1
0.732427	0.74566	0.996767	0.840079	0.610343	0.500016	0.498445	1
0.744848	0.767567	0.968838	0.874283	0.75125	0.500027	0.498445	1
0.698056	0.722831	0.989161	0.83253	0.896249	0.500026	0.498445	1
0.745155	0.748102	0.709657	0.847043	0.396924	0.500026	0.498445	1
0.751096	0.759893	0.578043	0.860938	0.659697	0.500021	0.498445	1
0.584319	0.611012	0.210422	0.826322	0.870669	0.500029	0.498445	1
0.248698	0.229071	0.838379	0.489494	0.319633	0.500021	0.498451	1
0.72113	0.762825	0.999343	0.84547	0.842192	0.500019	0.498445	1
0.260293	0.247669	0.376506	0.503053	0.340666	0.500022	0.498482	1
0.232842	0.222435	0.87804	0.485731	0.299597	0.500018	0.498446	1
0.760279	0.75408	0.86473	0.844861	0.641242	0.500014	0.498446	1
0.260417	0.231676	0.980712	0.523063	0.488517	0.500021	0.498445	1
0.670761	0.736348	0.126265	0.844129	0.899281	0.500026	0.498445	1
0.755399	0.78183	0.36293	0.858448	0.708745	0.500016	0.498445	1
0.682753	0.628607	0.726482	0.845713	0.917538	0.500025	0.498445	1
0.663236	0.652597	0.203978	0.815575	0.666247	0.500021	0.498445	1
0.26035	0.237874	0.990508	0.533468	0.586238	0.500019	0.498445	1
0.736712	0.753188	0.35209	0.852331	0.443702	0.500028	0.498445	1
0.754301	0.720962	0.992989	0.86986	0.626825	0.500039	0.498445	1
0.236054	0.223633	0.994861	0.481363	0.310523	0.500018	0.498445	1
0.663107	0.656683	0.999999	0.835331	0.944322	0.500038	0.498445	1
0.661863	0.704691	0.181651	0.834109	0.902761	0.500024	0.498445	1
0.758131	0.719386	0.907475	0.852204	0.610107	0.500018	0.498445	1
0.767703	0.788051	0.253596	0.860007	0.5985	0.500028	0.498445	1
0.73344	0.781545	0.170424	0.849107	0.785044	0.500021	0.498445	1
0.681514	0.724215	0.35408	0.82367	0.938032	0.500018	0.498445	1
0.721912	0.718208	0.999932	0.862966	0.933481	0.500023	0.498445	1
0.254905	0.251176	0.868177	0.496666	0.350646	0.500015	0.498447	1
0.16526	0.163398	0.91178	0.43308	0.390097	0.50002	0.498445	1
0.620682	0.645808	0.666359	0.824512	0.749391	0.500025	0.498445	1
0.749262	0.749204	0.218647	0.843187	0.519507	0.500016	0.498449	1
0.217223	0.198659	0.587248	0.480663	0.582518	0.50002	0.498445	1
0.69653	0.706096	0.713527	0.835247	0.52804	0.500018	0.498445	1
0.707942	0.729212	0.10873	0.853082	0.497257	0.500023	0.498445	1
0.261188	0.243748	0.846408	0.492939	0.330161	0.500024	0.498457	1
0.606545	0.64606	0.381017	0.830315	0.774683	0.500031	0.498445	1
0.135082	0.128141	0.950914	0.422937	0.534962	0.500028	0.498445	1
0.719221	0.697623	0.985821	0.846174	0.778465	0.500033	0.498445	1
0.745737	0.79092	0.948401	0.876357	0.896045	0.500037	0.498445	1
0.255177	0.235258	0.997348	0.504687	0.791155	0.500027	0.498445	1
0.744115	0.729297	0.00386474	0.847	0.409376	0.500015	0.498445	1
0.164512	0.161405	0.0011699	0.448343	0.714181	0.500024	0.498445	1
0.255975	0.245254	0.94888	0.48175	0.413128	0.500014	0.498445	1
0.723243	0.734695	0.9914	0.84362	0.930976	0.500036	0.498445	1
0.170352	0.157928	0.999984	0.465557	0.839502	0.500035	0.498445	1
0.725141	0.714608	0.820754	0.852901	0.60761	0.500029	0.498445	1
0.244147	0.222494	0.93332	0.51608	0.622321	0.500022	0.498445	1
0.768285	0.780505	0.241741	0.846377	0.673988	0.500017	0.498445	1
0.748024	0.777231	0.751353	0.85209	0.531035	0.500009	0.498445	1
0.249489	0.231835	0.984968	0.493782	0.374937	0.500026	0.498446	1
0.748405	0.717333	0.857417	0.860429	0.676798	0.500028	0.498446	1
0.256458	0.23396	0.987282	0.507205	0.457471	0.50003	0.498445	1
0.720998	0.718757	0.993884	0.863149	0.868397	0.500024	0.498445	1
0.261467	0.251165	0.467785	0.485795	0.357015	0.500018	0.498448	1
0.262975	0.250865	0.975876	0.492912	0.506903	0.500017	0.498446	1
0.763528	0.758715	0.707117	0.85668	0.431062	0.500038	0.498991	1
0.76032	0.762998	0.914552	0.845965	0.596618	0.500012	0.498445	1
0.756014	0.746126	0.72118	0.855827	0.510145	0.500023	0.498445	1
0.757255	0.787703	0.616277	0.856589	0.874244	0.50003	0.498445	1
0.643025	0.663743	0.522696	0.832529	0.900198	0.500027	0.498445	1
0.241417	0.217888	0.999004	0.522507	0.886823	0.500023	0.498445	1
0.748062	0.771009	0.992252	0.860347	0.856956	0.500033	0.498445	1
0.754604	0.769095	0.74301	0.85651	0.735721	0.500019	0.498445	1
0.220052	0.212171	0.450228	0.496243	0.51583	0.500035	0.498446	1
0.752263	0.799992	0.129115	0.866468	0.911747	0.500024	0.498445	1
0.755607	0.783381	0.312561	0.846539	0.324528	0.500026	0.498473	1
0.74153	0.729294	0.00953554	0.862182	0.572758	0.50003	0.498445	1
0.632933	0.665662	0.18101	0.802473	0.503978	0.500011	0.498445	1
0.759649	0.811158	0.65655	0.866073	0.93535	0.500034	0.498445	1
0.774253	0.770494	0.618182	0.853177	0.485907	0.500024	0.498577	1
0.224907	0.219017	0.939525	0.481908	0.565469	0.500025	0.498445	1
0.249108	0.234374	0.950436	0.484023	0.377487	0.500019	0.498445	1
0.254675	0.239843	0.557825	0.520681	0.375045	0.500025	0.498445	1
0.649704	0.639795	0.624314	0.818179	0.64324	0.500024	0.498445	1
0.755888	0.737483	0.607964	0.84326	0.300018	0.500016	0.498682	1
0.760009	0.750343	0.999817	0.852231	0.945174	0.500027	0.498445	1
0.255426	0.235533	0.812319	0.510242	0.465479	0.500015	0.498445	1
0.258058	0.246023	0.991907	0.539673	0.857998	0.500038	0.498445	1
0.223278	0.221448	0.799777	0.49756	0.890476	0.500028	0.498445	1
0.237388	0.219638	0.986376	0.473943	0.449817	0.500033	0.498445	1
0.166104	0.154077	0.524265	0.466614	0.444432	0.50003	0.498445	1
0.259801	0.258897	0.934515	0.508848	0.449157	0.500012	0.498445	1
0.246257	0.23858	0.798768	0.488582	0.305368	0.500024	0.498445	1
0.728126	0.707024	0.322277	0.852444	0.462556	0.500017	0.498445	1
0.255002	0.23376	0.99063	0.536415	0.840412	0.50003	0.498445	1
0.250939	0.235207	0.937885	0.507334	0.397032	0.500025	0.498445	1
0.767412	0.796538	0.618007	0.849392	0.590189	0.500018	0.49881	1
0.257608	0.248314	0.86598	0.483799	0.49114	0.500017	0.498445	1
0.745892	0.765387	0.823349	0.868693	0.883325	0.50003	0.498445	1
0.74864	0.740217	0.904691	0.84624	0.579112	0.500009	0.500029	1
0.258656	0.254359	0.727782	0.508397	0.571983	0.500015	0.498446	1
0.258949	0.253735	0.207786	0.520439	0.295237	0.500023	0.498453	1
0.727512	0.729977	0.999	0.844214	0.853082	0.500026	0.498445	1
0.725324	0.665661	0.982594	0.847843	0.453046	0.50002	0.498445	1
0.549913	0.572179	0.911694	0.802671	0.906081	0.500034	0.498445	1
0.765609	0.776971	0.470346	0.857162	0.5693	0.500032	0.498445	1
0.768448	0.770962	0.50002	0.847237	0.539647	0.500025	0.498519	1
0.761552	0.749145	0.539669	0.870913	0.543557	0.50003	0.498445	1
0.2623	0.250322	0.796176	0.507241	0.301226	0.500032	0.498799	1
0.23313	0.225061	0.81798	0.469753	0.347094	0.500025	0.498446	1
0.678752	0.684637	0.0333311	0.841435	0.760956	0.500029	0.498445	1
0.752182	0.721695	0.78762	0.835997	0.401372	0.500022	0.498445	1
0.709845	0.719035	0.994361	0.870389	0.910275	0.500034	0.498445	1
0.237108	0.222567	0.966992	0.46241	0.398339	0.500025	0.498445	1
0.714512	0.740857	0.226002	0.849569	0.939018	0.500018	0.498445	1
0.762834	0.805439	0.912688	0.86994	0.897478	0.50003	0.498445	1
0.21932	0.206706	0.452429	0.484535	0.565428	0.50002	0.498445	1
0.74664	0.717538	0.968593	0.851969	0.748816	0.500031	0.498445	1
0.747822	0.696602	0.996761	0.847728	0.569917	0.50002	0.498445	1
0.250567	0.247869	0.391386	0.510379	0.390553	0.500019	0.498445	1
0.762072	0.74101	0.89134	0.876398	0.292153	0.50003	0.498445	1
0.724664	0.771821	0.33787	0.850806	0.922333	0.500022	0.498445	1
0.631111	0.692275	0.109649	0.824267	0.892862	0.500028	0.498445	1
0.244831	0.227699	0.982036	0.485548	0.488005	0.500016	0.498445	1
0.133666	0.141306	0.987301	0.441685	0.639972	0.500034	0.498445	1
0.669424	0.695727	0.995094	0.844071	0.928403	0.500032	0.498445	1
0.230147	0.218057	0.713253	0.503584	0.582903	0.500027	0.498445	1
0.250658	0.230641	0.5575	0.515628	0.524484	0.500023	0.498445	1
0.755834	0.772576	0.789095	0.863615	0.86183	0.500037	0.498445	1
0.737087	0.729124	0.713875	0.853474	0.664491	0.500023	0.498445	1
0.76059	0.850318	0.0414005	0.859871	0.93892	0.500021	0.498445	1
0.757783	0.752578	0.998562	0.859109	0.868718	0.500019	0.498445	1
0.238017	0.226371	0.871394	0.474011	0.423061	0.500014	0.498446	1
0.686575	0.712589	0.211756	0.83693	0.58883	0.500022	0.498445	1
0.239172	0.217173	0.992119	0.507716	0.600632	0.500029	0.498445	1
0.731805	0.723867	0.386107	0.846538	0.769807	0.500024	0.498445	1
0.698371	0.709941	0.952101	0.83346	0.635517	0.500024	0.498445	1
0.718989	0.719428	0.672946	0.8491	0.46253	0.500019	0.498445	1
0.661051	0.716063	0.625205	0.819057	0.943039	0.500022	0.498445	1
0.754693	0.723607	0.992156	0.858523	0.461644	0.500024	0.498445	1
0.25113	0.224683	0.997474	0.516577	0.644586	0.500037	0.498445	1
0.742264	0.754727	0.328547	0.861182	0.442676	0.500021	0.498445	1
0.252687	0.229223	0.979628	0.51493	0.576519	0.500027	0.498445	1
0.731251	0.764093	0.972142	0.842366	0.888384	0.50002	0.498445	1
0.75984	0.786336	0.00332724	0.847977	0.893067	0.500023	0.498445	1
0.125995	0.132644	0.257142	0.389191	0.444493	0.500017	0.498445	1
0.173788	0.169872	0.986379	0.473442	0.563857	0.50003	0.498445	1
0.244172	0.22746	0.717264	0.486873	0.446513	0.500018	0.498445	1
0.690051	0.691607	0.623014	0.843854	0.5528	0.500023	0.498445	1
0.716395	0.6915	0.278494	0.844994	0.584206	0.500012	0.498445	1
0.761586	0.769142	0.912298	0.852151	0.718728	0.50003	0.498445	1
0.160391	0.153459	0.997871	0.46086	0.805731	0.50003	0.498445	1
0.609477	0.656771	0.332415	0.82479	0.897665	0.500028	0.498445	1
0.118946	0.115202	0.461087	0.405589	0.621886	0.500025	0.498445	1
0.734995	0.732662	0.83375	0.859135	0.570904	0.500028	0.498445	1
0.720015	0.699289	0.734904	0.853728	0.74144	0.50003	0.498445	1
0.754292	0.739739	0.301242	0.863052	0.599997	0.500026	0.498445	1
0.713842	0.720533	0.705935	0.850349	0.73993	0.500011	0.498445	1
0.706748	0.695861	0.160847	0.842872	0.754937	0.500023	0.498445	1
0.662229	0.709456	0.521314	0.824686	0.899504	0.500018	0.498445	1
0.700214	0.702727	0.516349	0.8331	0.592742	0.500026	0.498445	1
0.193361	0.183697	0.999997	0.479669	0.848307	0.500024	0.498445	1
0.164412	0.158347	0.912126	0.409787	0.511411	0.500019	0.498445	1
0.737714	0.719229	0.912771	0.866014	0.565776	0.500027	0.498445	1
0.610083	0.613376	0.693795	0.805179	0.779724	0.500027	0.498445	1
0.194616	0.192834	0.976641	0.488853	0.589973	0.500033	0.498445	1
0.753428	0.735969	0.947379	0.847046	0.411454	0.50002	0.498445	1
0.762661	0.796939	0.232527	0.865533	0.923657	0.500017	0.498445	1
0.7489	0.738664	0.878655	0.869654	0.607915	0.500028	0.498445	1
0.208778	0.189034	0.995756	0.493973	0.367827	0.500034	0.498445	1
0.208278	0.2014	0.6718	0.50607	0.605738	0.500021	0.498445	1
0.706185	0.707483	0.145895	0.824483	0.597476	0.500013	0.498456	1
0.674921	0.697482	0.183388	0.833045	0.654071	0.500017	0.498445	1
0.749255	0.78811	0.681163	0.862245	0.666357	0.500026	0.498445	1
0.232	0.216391	0.98401	0.483145	0.324425	0.500026	0.498445	1
0.612982	0.651225	0.98073	0.823204	0.870577	0.500034	0.498445	1
0.262783	0.268468	0.788578	0.520724	0.633912	0.50001	0.498447	1
0.719608	0.71948	0.703531	0.852988	0.803929	0.500031	0.498445	1
0.737141	0.728273	0.94273	0.841385	0.540588	0.500032	0.498445	1
0.657914	0.647644	0.557838	0.837353	0.550855	0.500029	0.498445	1
0.256498	0.247531	0.492347	0.491287	0.411406	0.500012	0.498445	1
0.758415	0.754426	0.981087	0.870272	0.884607	0.50003	0.498445	1
0.724566	0.717936	0.829777	0.826305	0.605201	0.500011	0.498445	1
0.768024	0.7936	0.358861	0.860773	0.652773	0.500026	0.498446	1
0.260861	0.240679	0.801828	0.521573	0.496481	0.500034	0.498445	1
0.263781	0.244634	0.890626	0.489325	0.351168	0.50001	0.498446	1
0.133725	0.13105	0.99958	0.436047	0.734377	0.500025	0.498445	1
0.752225	0.742042	0.791482	0.858648	0.384235	0.500016	0.498445	1
0.638204	0.63395	0.989632	0.828641	0.890873	0.500024	0.498445	1
0.125461	0.154762	0.608477	0.381085	0.546215	0.500012	0.498448	0
0.240121	0.234036	0.674044	0.462065	0.578157	0.50001	0.498896	0
0.762162	0.748192	0.661795	0.849966	0.790819	0.50002	0.498445	0
0.256802	0.238951	0.328207	0.458694	0.356824	0.500012	0.498446	0
0.0290734	0.0862167	0.670861	0.218285	0.380231	0.500024	0.498452	0
0.262644	0.250971	0.437504	0.511679	0.483139	0.500032	0.499347	0
0.607612	0.614196	0.832721	0.795182	0.666673	0.500018	0.498445	0
0.198536	0.195773	0.350756	0.449712	0.467108	0.500017	0.498454	0
0.25979	0.255809	0.126937	0.496701	0.514809	0.500013	0.498448	0
0.249312	0.245653	0.831338	0.474733	0.439381	0.500023	0.498445	0
0.263234	0.245774	0.918198	0.505745	0.50342	0.500013	0.498446	0
0.205939	0.21033	0.212633	0.446596	0.5193	0.50001	0.498479	0
0.260438	0.243926	0.18722	0.473115	0.799333	0.500014	0.498445	0
0.190645	0.165433	0.365469	0.464464	0.437958	0.500032	0.498446	0
0.498166	0.503219	0.0611175	0.77068	0.774814	0.500018	0.498445	0
0.223872	0.205896	0.488025	0.465019	0.560242	0.500011	0.498555	0
0.219864	0.212293	0.197903	0.468359	0.489717	0.500013	0.498448	0
0.261373	0.258339	0.403475	0.493168	0.432831	0.500031	0.498475	0
0.253567	0.246581	0.400221	0.481165	0.576144	0.500013	0.499726	0
0.260412	0.248675	0.464139	0.49825	0.700501	0.50002	0.498445	0
0.00221613	0.00702956	0.9163	0.0667304	0.456584	0.500017	0.498445	0
0.186007	0.198101	0.5744	0.431292	0.341853	0.500018	0.498446	0
0.698793	0.708792	0.817026	0.828576	0.519678	0.500014	0.498445	0
0.254863	0.237199	0.845773	0.485068	0.723581	0.500016	0.498467	0
0.137891	0.151413	0.235293	0.408909	0.324722	0.500019	0.498445	0
0.744471	0.730693	0.900879	0.856774	0.487925	0.500016	0.498445	0
0.258025	0.248763	0.272119	0.534841	0.655751	0.500014	0.498446	0
0.160076	0.157218	0.0435123	0.443418	0.654307	0.500017	0.498445	0
0.265441	0.263692	0.49996	0.489627	0.693377	0.500015	0.498445	0
0.261932	0.234232	0.547469	0.502627	0.664445	0.500023	0.498445	0
0.260834	0.26004	0.643918	0.486895	0.351432	0.50002	0.498541	0
0.1534	0.202203	0.484173	0.383885	0.38163	0.500031	0.498907	0
0.257141	0.243427	0.713005	0.493176	0.625588	0.500012	0.498445	0
0.233831	0.229689	0.0021371	0.474033	0.868548	0.500021	0.498445	0
0.260535	0.253682	0.694336	0.503343	0.598187	0.500015	0.498446	0
0.729175	0.752478	0.261433	0.826733	0.525052	0.500012	0.498445	0
0.178163	0.163436	0.348834	0.434832	0.269755	0.500019	0.498445	0
0.24804	0.235384	0.200757	0.484665	0.515298	0.500017	0.498446	0
0.21366	0.204749	0.841547	0.466145	0.679066	0.500016	0.498445	0
0.263167	0.279401	0.400792	0.480738	0.436082	0.500034	0.498448	0
0.214005	0.217253	0.216814	0.477276	0.729421	0.500021	0.498445	0
0.259417	0.248027	0.339435	0.500996	0.535874	0.500016	0.498885	0
0.0117809	0.011127	0.0837631	0.121146	0.617621	0.500017	0.498445	0
0.263145	0.23625	0.584886	0.498205	0.828714	0.500007	0.498445	0
0.262079	0.245437	0.923154	0.472212	0.280065	0.500017	0.499745	0
0.255582	0.247037	0.336353	0.483777	0.59734	0.500018	0.500035	0
0.212743	0.222911	0.446536	0.487018	0.904611	0.500016	0.498445	0
0.255826	0.253537	0.724329	0.462273	0.449162	0.500003	0.498789	0
0.178307	0.177689	0.495065	0.441597	0.518033	0.500018	0.498445	0
0.261781	0.26259	0.381582	0.492015	0.376227	0.500011	0.499999	0
0.000322246	0.00056	0.502709	0.0289691	0.324604	0.500022	0.498445	0
0.201652	0.183728	0.871438	0.473993	0.426575	0.500011	0.498445	0
0.260192	0.263274	0.481008	0.474538	0.414874	0.500016	0.498618	0
0.22282	0.200398	0.834463	0.490691	0.541115	0.500022	0.498445	0
0.238017	0.235367	0.775	0.463203	0.296426	0.500027	0.498471	0
0.194128	0.192432	0.624859	0.441244	0.76516	0.50002	0.498458	0
0.206893	0.210561	0.259298	0.443472	0.531686	0.500019	0.499035	0
0.262109	0.238732	0.92694	0.503573	0.62583	0.50001	0.498448	0
0.244993	0.236178	0.869759	0.500872	0.377549	0.500022	0.498445	0
0.208704	0.19955	0.020735	0.485549	0.306291	0.500022	0.498445	0
0.260698	0.259185	0.342793	0.497985	0.682273	0.500014	0.498445	0
0.249818	0.247867	0.878338	0.465085	0.515448	0.500007	0.49949	0
0.258979	0.249138	0.241018	0.530225	0.743846	0.500021	0.498445	0
0.0109309	0.02443	0.139864	0.127528	0.416506	0.500023	0.498445	0
0.166357	0.182946	0.260235	0.411367	0.611738	0.500008	0.498445	0
0.244698	0.237893	0.0182424	0.525647	0.893166	0.500015	0.498445	0
0.0292121	0.03705	0.701769	0.214671	0.498647	0.500014	0.498445	0
0.259901	0.248459	0.272829	0.50654	0.60653	0.500013	0.498447	0
0.682337	0.656268	0.970219	0.824583	0.730983	0.500031	0.498445	0
0.136178	0.140214	0.63656	0.423319	0.453613	0.500027	0.498445	0
0.761939	0.752516	0.641755	0.847613	0.325449	0.500017	0.498445	0
0.171524	0.164519	0.0750542	0.434097	0.839041	0.500016	0.498445	0
0.261127	0.25549	0.132354	0.508154	0.433203	0.50001	0.498547	0
0.24182	0.231767	0.165941	0.485973	0.518609	0.500012	0.498445	0
0.195457	0.206279	0.455415	0.431091	0.231118	0.500018	0.49845	0
0.262248	0.255923	0.437385	0.511762	0.491971	0.500034	0.499457	0
0.739136	0.724268	0.296767	0.847156	0.568901	0.500016	0.498445	0
0.238942	0.2494	0.163606	0.476413	0.57713	0.500025	0.498446	0
0.256104	0.245175	0.089634	0.497616	0.512498	0.50001	0.498445	0
0.252767	0.230205	0.429566	0.494974	0.504289	0.500022	0.498445	0
0.257353	0.246792	0.298239	0.479929	0.398962	0.500009	0.49852	0
0.258532	0.244741	0.141467	0.526496	0.430071	0.500016	0.498445	0
0.262083	0.258351	0.439753	0.499643	0.496829	0.500016	0.498472	0
0.251503	0.253194	0.418676	0.465373	0.640213	0.500008	0.499234	0
0.261717	0.242928	0.440061	0.518722	0.413604	0.500019	0.498477	0
0.256185	0.245505	0.0539422	0.521857	0.317393	0.500022	0.498445	0
0.0222402	0.0503716	0.942873	0.183274	0.219519	0.500024	0.498445	0
0.0532886	0.0835034	0.210902	0.277449	0.665944	0.500009	0.498445	0
0.261094	0.256002	0.154566	0.488147	0.458561	0.500012	0.49845	0
0.149495	0.230576	0.508665	0.406659	0.772266	0.500017	0.498506	0
0.25074	0.236406	0.966953	0.465427	0.295589	0.500011	0.498446	0
0.16704	0.168863	0.377508	0.435426	0.61924	0.500012	0.498445	0
0.244967	0.254127	0.0846081	0.472788	0.356058	0.500011	0.498446	0
0.24214	0.233226	0.759561	0.452857	0.2767	0.500015	0.498453	0
0.178147	0.182578	0.491152	0.408544	0.481805	0.500008	0.498446	0
0.226898	0.21245	0.255311	0.478525	0.609027	0.500012	0.498445	0
0.260188	0.251588	0.800481	0.50785	0.789919	0.500024	0.499331	0
0.211255	0.198298	0.561885	0.439375	0.374883	0.500016	0.498449	0
0.264217	0.261544	0.110206	0.476819	0.537677	0.500027	0.49845	0
0.679834	0.707772	0.72431	0.714932	0.294007	0.50002	0.500829	1
0.250454	0.262411	0.0989773	0.774133	0.47973	0.500027	0.500828	1
0.141352	0.150527	0.829049	0.759894	0.784743	0.500046	0.500828	1
0.81972	0.853483	0.000640376	0.635057	0.361819	0.50007	0.500829	1
0.765557	0.800911	0.379276	0.57649	0.426405	0.500043	0.500829	1
0.712022	0.73316	0.276041	0.647947	0.373685	0.500038	0.500821	1
0.777308	0.790144	0.90539	0.651703	0.61745	0.500022	0.500829	1
0.796471	0.820122	0.00183097	0.716073	0.391779	0.500035	0.500829	1
0.579408	0.615172	0.00232389	0.718104	0.254106	0.500068	0.500829	1
0.783424	0.788814	0.184111	0.561579	0.248231	0.500032	0.500823	1
0.782604	0.81432	0.249245	0.601344	0.326606	0.500023	0.500829	1
0.727738	0.732325	0.851418	0.568721	0.27729	0.500066	0.500829	1
0.791985	0.815466	0.51102	0.590306	0.473848	0.500026	0.500829	1
0.769064	0.791281	0.00786679	0.64353	0.347498	0.50004	0.500829	1
0.19293	0.195007	0.11629	0.798319	0.337546	0.500042	0.500829	1
0.784782	0.812865	0.00218701	0.663444	0.45921	0.500048	0.500825	1
0.771858	0.805086	0.938715	0.604191	0.334511	0.500049	0.500828	1
0.752282	0.76126	0.00364046	0.590434	0.370073	0.500034	0.500829	1
0.644097	0.649531	0.311066	0.57572	0.310169	0.500047	0.500829	1
0.77622	0.777614	0.937804	0.562971	0.336928	0.500059	0.500829	1
0.772737	0.798571	0.73849	0.588439	0.600365	0.500041	0.500821	1
0.353744	0.340214	0.00156261	0.724878	0.217197	0.500032	0.500829	1
0.744407	0.784838	0.18686	0.59711	0.319994	0.500049	0.500829	1
0.812061	0.841465	0.281809	0.614494	0.626069	0.500034	0.500828	1
0.746831	0.795669	0.0313091	0.642338	0.248095	0.500031	0.500829	1
0.202868	0.203825	0.053972	0.773287	0.270523	0.500037	0.500829	1
0.705903	0.781746	0.933115	0.684177	0.413445	0.500029	0.500829	1
0.713126	0.742579	0.83905	0.613791	0.517113	0.500037	0.500823	1
0.810538	0.834074	0.0761525	0.537743	0.492947	0.500051	0.500829	1
0.211139	0.218221	0.747132	0.787017	0.470618	0.500042	0.500829	1
0.735438	0.750969	0.914364	0.610747	0.334029	0.500042	0.500829	1
0.810968	0.845742	0.361548	0.618212	0.555991	0.500033	0.500828	1
0.736091	0.738289	0.764233	0.63185	0.869049	0.500032	0.500828	1
0.802838	0.835646	0.0765493	0.609288	0.375083	0.50002	0.500825	1
0.759108	0.766648	0.983337	0.668595	0.235655	0.500041	0.500829	1
0.793148	0.809796	0.533879	0.569067	0.435964	0.500049	0.500829	1
0.743031	0.768387	0.961328	0.561384	0.434025	0.500035	0.500829	1
0.230915	0.239007	0.519826	0.736146	0.497783	0.500029	0.500818	1
0.800196	0.821458	0.263361	0.513703	0.383484	0.500051	0.500829	1
0.768855	0.817218	0.698095	0.59578	0.297962	0.500059	0.500504	1
0.228637	0.242394	0.972224	0.780648	0.268949	0.50003	0.500819	1
0.744148	0.786884	0.421666	0.710768	0.226777	0.500039	0.500829	1
0.791418	0.83837	0.564591	0.580593	0.356132	0.500027	0.500823	1
0.756786	0.786939	0.147173	0.600498	0.286687	0.500066	0.500829	1
0.581811	0.58483	0.999728	0.610733	0.428459	0.500037	0.500828	1
0.827887	0.82178	0.109729	0.613478	0.473254	0.500038	0.500829	1
0.753845	0.774986	0.138794	0.560787	0.266649	0.500049	0.500829	1
0.759297	0.803071	0.180907	0.67651	0.276596	0.500036	0.500829	1
0.232198	0.240155	0.997497	0.762083	0.694853	0.500032	0.500828	1
0.80892	0.859984	0.082047	0.763272	0.321464	0.500049	0.500829	1
0.240865	0.255639	0.394731	0.732439	0.58892	0.500018	0.500344	1
0.259681	0.268453	0.00715057	0.750826	0.768096	0.500032	0.500829	1
0.79283	0.832004	0.00155055	0.694698	0.384812	0.500055	0.500829	1
0.240523	0.261533	0.826065	0.745416	0.446246	0.500049	0.500828	1
0.655446	0.657192	0.98573	0.60739	0.228747	0.50007	0.500829	1
0.790008	0.816287	0.977005	0.662171	0.267657	0.500056	0.500829	1
0.742221	0.740267	0.643628	0.602342	0.421125	0.500043	0.500829	1
0.663927	0.681367	0.993701	0.641766	0.374129	0.500046	0.500829	1
0.567075	0.605108	0.629179	0.7268	0.308951	0.500063	0.500829	1
0.247541	0.2465	0.973018	0.718657	0.673955	0.500035	0.500038	1
0.730282	0.73301	0.517799	0.569348	0.351384	0.500046	0.500829	1
0.661574	0.681888	0.997135	0.694299	0.313022	0.500034	0.500829	1
0.767835	0.796305	0.123319	0.552972	0.321578	0.500053	0.500829	1
0.819044	0.855147	0.635447	0.595802	0.665453	0.500042	0.500693	1
0.778162	0.798958	0.0206674	0.583191	0.555775	0.500032	0.500829	1
0.214467	0.215944	0.94904	0.813506	0.262338	0.500079	0.500829	1
0.802286	0.793044	0.662163	0.624157	0.495967	0.500016	0.500813	1
0.747468	0.797554	0.857639	0.619857	0.365503	0.500032	0.500829	1
0.738499	0.815648	0.00285207	0.674665	0.619348	0.500022	0.500829	1
0.861483	0.925102	0.0033563	0.701379	0.593649	0.500047	0.500828	1
0.782269	0.782861	0.263327	0.636815	0.744851	0.500034	0.500273	1
0.763538	0.791184	0.0663756	0.5745	0.320659	0.500034	0.500828	1
0.79132	0.844839	0.00332615	0.649654	0.333425	0.500032	0.500829	1
0.735324	0.782718	0.997209	0.631524	0.312184	0.500045	0.500829	1
0.73192	0.748709	0.0242248	0.53423	0.317723	0.500045	0.500829	1
0.70135	0.77352	0.980804	0.679186	0.532211	0.500047	0.500829	1
0.16877	0.174518	0.801521	0.794318	0.348504	0.500049	0.500829	1
0.765413	0.788625	0.978392	0.612171	0.287217	0.50007	0.500829	1
0.812834	0.817722	0.598601	0.520421	0.378183	0.500079	0.500829	1
0.132013	0.136393	0.99363	0.73601	0.719829	0.500029	0.500062	1
0.251222	0.261055	0.293787	0.753923	0.591742	0.500024	0.500828	1
0.75668	0.769891	0.0332225	0.614179	0.297615	0.500035	0.500829	1
0.155218	0.154364	0.0326563	0.768087	0.611919	0.500024	0.500829	1
0.748041	0.800199	0.277655	0.61241	0.382969	0.500042	0.500829	1
0.201312	0.209076	0.544481	0.771888	0.432771	0.500039	0.500829	1
0.733902	0.776239	0.960716	0.677958	0.273142	0.500041	0.500829	1
0.748668	0.767232	0.71325	0.652343	0.402275	0.500024	0.500828	1
0.161649	0.169394	0.984123	0.796937	0.236533	0.500037	0.500829	1
0.793363	0.811182	0.100261	0.532591	0.350884	0.500057	0.500829	1
0.657822	0.661591	0.99075	0.659093	0.284062	0.500036	0.500829	1
0.842397	0.884316	0.00453876	0.652609	0.29872	0.500061	0.500829	1
0.249733	0.254484	0.992513	0.738209	0.480997	0.500053	0.500829	1
0.248099	0.258802	0.97667	0.7567	0.484644	0.500028	0.500816	1
0.740058	0.758984	0.306496	0.571882	0.537036	0.500052	0.500829	1
0.783686	0.805981	0.0177138	0.611924	0.550872	0.50003	0.500823	1
0.793706	0.791777	0.940145	0.594463	0.348144	0.500034	0.500057	1
0.697927	0.752767	0.0017351	0.660682	0.247217	0.500054	0.500829	1
0.755154	0.805918	0.569562	0.636894	0.286874	0.500034	0.500819	1
0.627344	0.638264	0.0283647	0.599694	0.31608	0.500046	0.500829	1
0.791124	0.811644	0.00191108	0.583802	0.343655	0.50006	0.500829	1
0.243025	0.244545	0.973801	0.752249	0.342511	0.500047	0.500821	1
0.791596	0.84355	0.919171	0.568675	0.249863	0.50004	0.500828	1
0.800877	0.870982	0.0301267	0.583876	0.922845	0.500032	0.500828	1
0.855785	0.910402	0.0028945	0.650611	0.377567	0.500024	0.500829	1
0.546978	0.605349	0.00317585	0.700673	0.272692	0.500044	0.500829	1
0.786317	0.777155	0.966029	0.630951	0.637377	0.500023	0.500813	1
0.785849	0.797081	0.994309	0.586228	0.402651	0.500056	0.500828	1
0.626578	0.668304	0.827878	0.627951	0.363888	0.500054	0.500828	1
0.179147	0.188528	0.95502	0.78555	0.46707	0.500036	0.500828	1
0.731557	0.766006	0.979672	0.611109	0.517929	0.500033	0.500828	1
0.732394	0.761674	0.000138253	0.584726	0.214182	0.500037	0.500829	1
0.609257	0.683887	0.0075562	0.679037	0.256171	0.500059	0.500829	1
0.721787	0.773291	0.993782	0.697177	0.240124	0.500044	0.500829	1
0.460459	0.472703	0.0128759	0.902251	0.284099	0.500067	0.500829	1
0.727553	0.752348	0.213153	0.631617	0.258851	0.500052	0.500829	1
0.704142	0.691045	0.999813	0.591467	0.303151	0.500044	0.500829	1
0.175967	0.195597	0.950186	0.724389	0.785323	0.500042	0.500828	1
0.240196	0.258167	0.493201	0.756453	0.727332	0.500035	0.500062	1
0.830028	0.82197	0.0021119	0.598353	0.335938	0.500031	0.500829	1
0.218774	0.233372	0.914976	0.800319	0.370965	0.500034	0.500826	1
0.162489	0.169103	0.616959	0.81072	0.608489	0.500067	0.500829	1
0.725041	0.730211	0.76353	0.577732	0.227832	0.500071	0.500829	1
0.224021	0.240259	0.458903	0.7789	0.367527	0.500039	0.500828	1
0.737682	0.775616	0.00110888	0.781745	0.281727	0.500041	0.500829	1
0.683481	0.705736	0.844003	0.589717	0.28994	0.500053	0.500829	1
0.735374	0.78946	0.0152449	0.62688	0.846276	0.500029	0.500828	1
0.228947	0.23898	0.465713	0.728563	0.476948	0.500018	0.500803	1
0.7556	0.776452	0.973047	0.695605	0.263881	0.50004	0.500829	1
0.79937	0.836866	0.667373	0.555633	0.432263	0.500042	0.500829	1
0.814395	0.855071	0.443702	0.6256	0.398811	0.500017	0.500822	1
0.251468	0.271706	0.853751	0.694818	0.888812	0.500049	0.500031	1
0.732176	0.729974	0.251219	0.608079	0.459629	0.500042	0.500829	1
0.252933	0.266427	0.796265	0.766332	0.459958	0.500041	0.500676	1
0.235591	0.263657	0.420218	0.740202	0.928614	0.500028	0.500804	1
0.428466	0.44959	0.984741	0.717719	0.275253	0.50007	0.500829	1
0.238077	0.25573	0.00853171	0.780556	0.249609	0.50004	0.500823	1
0.802492	0.854038	0.00900573	0.650118	0.283811	0.500049	0.500829	1
0.786812	0.813722	0.0790263	0.572041	0.293074	0.500029	0.500829	1
0.757117	0.786097	0.306967	0.715412	0.240203	0.500036	0.500829	1
0.76617	0.804755	0.678118	0.618253	0.353412	0.500047	0.500829	1
0.801449	0.825723	0.789653	0.553337	0.30537	0.50006	0.500829	1
0.788255	0.814059	0.21028	0.584627	0.382868	0.500039	0.500829	1
0.743861	0.741437	0.258373	0.577686	0.404381	0.500042	0.500829	1
0.74626	0.724772	0.99916	0.577409	0.492814	0.50005	0.500828	1
0.757424	0.78984	0.975115	0.601541	0.566721	0.500035	0.500828	1
0.788408	0.809612	0.844777	0.61135	0.556348	0.50003	0.500829	1
0.824169	0.863483	0.447985	0.559365	0.379753	0.500066	0.500825	1
0.798895	0.86719	0.0246615	0.66323	0.206248	0.50005	0.500829	1
0.223435	0.231081	0.977133	0.754136	0.455566	0.500032	0.500829	1
0.745304	0.773216	0.527574	0.634902	0.193516	0.500025	0.500058	1
0.797373	0.795447	0.910335	0.580368	0.495344	0.50007	0.500829	1
0.244042	0.264356	0.868427	0.730842	0.548009	0.500021	0.500456	1
0.247303	0.248457	0.79772	0.778167	0.68091	0.500051	0.500827	1
0.822142	0.849996	0.0273123	0.614846	0.253602	0.500043	0.500827	1
0.190976	0.192392	0.811504	0.822324	0.281883	0.50005	0.500829	1
0.801888	0.838661	0.0240611	0.603747	0.325927	0.500025	0.500829	1
0.679363	0.687881	0.7272	0.581961	0.605138	0.500031	0.500829	1
0.740407	0.760562	0.618718	0.544348	0.321913	0.500052	0.500829	1
0.77299	0.790076	0.774303	0.571896	0.586767	0.500052	0.500829	1
0.733289	0.785022	0.432573	0.622811	0.232316	0.500045	0.500829	1
0.576582	0.617722	0.00577359	0.729989	0.27028	0.500057	0.500829	1
0.235163	0.246499	0.992767	0.741805	0.526201	0.50002	0.500522	1
0.14761	0.149712	0.00103258	0.84132	0.3081	0.500062	0.500829	1
0.717861	0.738028	0.995566	0.707536	0.277144	0.500059	0.500829	1
0.570017	0.606199	0.00209325	0.701782	0.301379	0.50004	0.500829	1
0.233776	0.247768	0.926111	0.796567	0.531198	0.500058	0.500829	1
0.791293	0.797088	0.98075	0.574628	0.504199	0.500052	0.500828	1
0.750346	0.798082	0.842028	0.584991	0.484639	0.500032	0.500781	1
0.80291	0.830692	0.130165	0.634142	0.313751	0.50004	0.500647	1
0.752152	0.765629	0.989119	0.598064	0.803409	0.500052	0.500828	1
0.246755	0.255951	0.619531	0.766486	0.410165	0.500036	0.500779	1
0.789047	0.851154	0.892387	0.573412	0.372054	0.500053	0.500823	1
0.772367	0.803709	0.21493	0.620223	0.269237	0.500038	0.500829	1
0.727849	0.816378	0.00149036	0.655566	0.217261	0.500058	0.500829	1
0.725005	0.750778	0.287352	0.594358	0.271494	0.500069	0.500829	1
0.794629	0.804298	0.130167	0.491385	0.541519	0.500039	0.500829	1
0.653859	0.702815	0.838438	0.666761	0.207545	0.500045	0.500829	1
0.7267	0.751262	0.144595	0.641523	0.675998	0.500032	0.500829	1
0.774923	0.808473	0.622366	0.584518	0.38439	0.50006	0.500829	1
0.754301	0.781063	0.265748	0.549247	0.414573	0.500048	0.500829	1
0.787961	0.786391	0.999528	0.620155	0.32529	0.500058	0.500829	1
0.158415	0.164308	0.979182	0.761051	0.311599	0.500031	0.500829	1
0.793251	0.795455	0.995915	0.57278	0.442022	0.500067	0.500829	1
0.75372	0.792505	0.240389	0.553218	0.230328	0.500055	0.500829	1
0.793019	0.813521	0.3993	0.532417	0.431065	0.500051	0.500829	1
0.23961	0.250454	0.861936	0.731101	0.741732	0.500041	0.500815	1
0.756766	0.779731	0.979617	0.577593	0.258806	0.500041	0.500829	1
0.217469	0.220398	0.994734	0.715724	0.620521	0.500038	0.500829	1
0.756665	0.787998	0.00271026	0.510932	0.300716	0.500072	0.500829	1
0.783947	0.830236	0.177238	0.633317	0.313012	0.50005	0.500825	1
0.777224	0.788927	0.99786	0.540689	0.440266	0.500051	0.500829	1
0.770128	0.798981	0.672897	0.550716	0.774127	0.500044	0.500829	1
0.829617	0.890311	0.0173754	0.586201	0.576187	0.500056	0.500829	1
0.789119	0.807949	0.00127459	0.530421	0.20922	0.500044	0.500829	1
0.228979	0.231112	0.994065	0.748481	0.579757	0.500039	0.500828	1
0.243512	0.263338	0.606641	0.755779	0.653513	0.500023	0.500827	1
0.780369	0.786608	0.473841	0.592077	0.208875	0.50005	0.500829	1
0.211369	0.22513	0.986427	0.786543	0.698416	0.500042	0.500829	1
0.811088	0.841419	0.918337	0.589826	0.416094	0.500031	0.50081	1
0.245011	0.254915	0.834963	0.741289	0.905317	0.500022	0.500813	1
0.814082	0.835596	0.193943	0.506305	0.844375	0.50005	0.500829	1
0.705802	0.702924	0.901903	0.572434	0.379099	0.500039	0.500829	1
0.808291	0.841837	0.0175265	0.567348	0.431482	0.500052	0.500829	1
0.753573	0.752567	0.966473	0.706909	0.276401	0.500031	0.500829	1
0.799977	0.857713	0.883362	0.554233	0.396709	0.500047	0.500826	1
0.242053	0.257622	0.928112	0.753158	0.305363	0.500026	0.500822	1
0.249124	0.275223	0.783497	0.757009	0.416726	0.500029	0.500014	1
0.261174	0.291327	0.682085	0.737009	0.299731	0.500023	0.500829	1
0.233005	0.245022	0.359206	0.77097	0.6245	0.50003	0.500828	1
0.587367	0.628602	0.508008	0.651854	0.343554	0.500025	0.500829	1
0.793127	0.833557	0.00142364	0.667609	0.295357	0.500066	0.500829	1
0.733496	0.811321	0.747872	0.637492	0.210262	0.500021	0.500481	1
0.825993	0.847543	0.0540533	0.579953	0.29704	0.500028	0.500825	1
0.822305	0.857857	0.66547	0.618644	0.672206	0.500036	0.500814	1
0.242421	0.254421	0.985069	0.716902	0.824653	0.500034	0.500062	1
0.801222	0.849672	0.0020022	0.658075	0.494347	0.500054	0.500829	1
0.159575	0.161844	0.603292	0.792206	0.256443	0.500051	0.500825	1
0.74461	0.729182	0.642132	0.605887	0.900242	0.500028	0.500048	1
0.786412	0.850982	0.0397757	0.676259	0.297026	0.500079	0.500829	1
0.159876	0.142274	0.716662	0.749494	0.623633	0.500048	0.500829	1
0.239975	0.249958	0.835788	0.725311	0.915607	0.500016	0.500543	1
0.760847	0.799331	0.0100774	0.620026	0.33465	0.500049	0.500829	1
0.790401	0.867905	0.186833	0.639082	0.463222	0.500046	0.500822	1
0.234784	0.247737	0.74261	0.79085	0.434092	0.500046	0.500829	1
0.79829	0.83309	0.0147969	0.625118	0.29068	0.500053	0.500829	1
0.626448	0.665176	0.00115582	0.692148	0.316426	0.500041	0.500828	1
0.825351	0.822467	0.978561	0.607843	0.458721	0.500021	0.500674	1
0.623995	0.667581	0.773439	0.632069	0.245965	0.500035	0.500829	1
0.695155	0.715649	0.412783	0.564964	0.347907	0.500067	0.500829	1
0.662325	0.706021	0.573501	0.576432	0.359234	0.50004	0.500828	1
0.798674	0.858876	0.544827	0.647218	0.243012	0.500027	0.500829	1
0.227737	0.250278	0.170013	0.740745	0.815283	0.500027	0.500826	1
0.243202	0.281963	0.879767	0.765685	0.668783	0.500049	0.500062	1
0.219882	0.219596	0.0255702	0.716803	0.423306	0.50003	0.500829	1
0.802138	0.845301	0.407757	0.640268	0.402855	0.500035	0.500764	1
0.695761	0.727148	0.00279694	0.686734	0.267624	0.500041	0.500829	1
0.23351	0.248511	0.981559	0.786227	0.50022	0.500051	0.500827	1
0.834684	0.936783	0.011187	0.689835	0.258056	0.500032	0.500642	1
0.511614	0.560572	0.00725179	0.726689	0.343824	0.500055	0.500829	1
0.794936	0.828451	0.264226	0.610043	0.320835	0.500023	0.500827	1
0.646764	0.66336	0.993811	0.663834	0.504987	0.500041	0.500829	1
0.753801	0.768223	0.00253503	0.660176	0.545174	0.500027	0.500829	1
0.794214	0.794937	0.687933	0.641805	0.309429	0.500054	0.500588	1
0.789996	0.842489	0.941273	0.529853	0.527312	0.500031	0.500828	1
0.78233	0.820236	0.698405	0.570738	0.53545	0.500061	0.500829	1
0.775863	0.777382	0.925899	0.550839	0.288729	0.500051	0.500829	1
0.230772	0.246365	0.391677	0.74109	0.88591	0.500032	0.500828	1
0.246267	0.259331	0.90965	0.724548	0.861641	0.500027	0.500025	1
0.772444	0.809889	0.655331	0.555363	0.295528	0.500047	0.500829	1
0.80673	0.812883	0.000400234	0.61683	0.877586	0.500029	0.500829	1
0.804928	0.847481	0.623057	0.680414	0.365178	0.500048	0.500829	1
0.79058	0.82533	0.00944844	0.669224	0.398425	0.500033	0.500829	1
0.728384	0.789402	0.00571279	0.737736	0.479655	0.500056	0.500829	1
0.684701	0.688172	0.258515	0.579977	0.330179	0.500038	0.500829	1
0.780687	0.784394	0.00887396	0.604547	0.346706	0.500028	0.500822	1
0.160139	0.164467	0.996227	0.808867	0.285144	0.500044	0.500829	1
0.808735	0.824429	0.0139677	0.55245	0.290748	0.500045	0.500829	1
0.837289	0.844797	0.565189	0.580031	0.508485	0.50006	0.500195	1
0.222219	0.231404	0.202393	0.784229	0.707963	0.50004	0.500829	1
0.242134	0.252824	0.603282	0.754192	0.71309	0.500024	0.500132	1
0.765992	0.792361	0.895145	0.470657	0.215671	0.500053	0.500829	1
0.246933	0.257404	0.0124113	0.745281	0.528312	0.50002	0.500828	1
0.765792	0.790982	0.179879	0.538419	0.312772	0.500043	0.500829	1
0.796863	0.75717	0.990796	0.660482	0.225474	0.500028	0.500829	1
0.679957	0.693708	0.115725	0.570691	0.272609	0.500072	0.500829	1
0.247916	0.266024	0.438889	0.751894	0.746534	0.500023	0.500819	1
0.153971	0.173455	0.169632	0.77068	0.216404	0.500019	0.500827	1
0.789321	0.816427	0.851545	0.611949	0.314758	0.500054	0.500829	1
0.780184	0.811949	0.827343	0.526257	0.423794	0.500059	0.500829	1
0.145105	0.145679	0.981522	0.817881	0.357537	0.500052	0.500828	1
0.793125	0.845544	0.00377963	0.612342	0.316524	0.500056	0.500829	1
0.219798	0.230923	0.99405	0.755605	0.532806	0.50003	0.500812	1
0.701473	0.748419	0.0327914	0.577952	0.298786	0.500056	0.500828	1
0.148163	0.146386	0.484781	0.792392	0.454282	0.500049	0.500829	1
0.704625	0.755158	0.520732	0.711579	0.339109	0.500021	0.500829	1
0.833038	0.868938	0.121991	0.593086	0.523675	0.500045	0.500827	1
0.766633	0.793551	0.088886	0.584938	0.271328	0.500051	0.500828	1
0.795037	0.807846	0.998327	0.555754	0.234572	0.500053	0.500829	1
0.66004	0.672685	0.722265	0.614627	0.243352	0.50006	0.500829	1
0.207961	0.218285	0.999412	0.781207	0.650038	0.500046	0.500829	1
0.14626	0.156623	0.813974	0.78288	0.446507	0.500052	0.500829	1
0.235505	0.239311	0.103383	0.782658	0.418098	0.500042	0.500829	1
0.712942	0.733524	0.867414	0.590701	0.242262	0.500036	0.50082	1
0.776988	0.839938	0.00597171	0.643707	0.452736	0.500066	0.500829	1
0.782814	0.806415	0.81709	0.581488	0.521702	0.500038	0.500829	1
0.763047	0.802613	0.794059	0.624033	0.7711	0.500033	0.500814	1
0.760266	0.754427	0.999022	0.59876	0.235001	0.500038	0.500829	1
0.215589	0.221798	0.939858	0.771745	0.470459	0.500052	0.500814	1
0.78156	0.826598	0.854154	0.579444	0.487422	0.500039	0.500023	1
0.823958	0.841703	0.697604	0.614026	0.27983	0.500033	0.500678	1
0.753715	0.754909	0.415186	0.616184	0.431221	0.500042	0.500829	1
0.625172	0.678285	0.00516866	0.63116	0.488214	0.500049	0.500829	1
0.785255	0.848964	0.00548423	0.755208	0.346535	0.500035	0.500829	1
0.221285	0.223516	0.961237	0.768072	0.593248	0.500052	0.500829	1
0.802654	0.83741	0.471027	0.615971	0.421889	0.500035	0.500059	1
0.243726	0.250476	0.414034	0.762328	0.454277	0.500024	0.500828	1
0.774143	0.77404	0.999896	0.675301	0.674047	0.500061	0.500829	1
0.175309	0.197054	0.459399	0.781783	0.377388	0.50004	0.500382	1
0.243563	0.25619	0.00525719	0.752904	0.437938	0.500013	0.500829	1
0.793832	0.827075	0.0458071	0.535575	0.246346	0.500055	0.500825	1
0.223507	0.227511	0.0042745	0.807121	0.372873	0.500042	0.500829	1
0.712189	0.727284	0.0146649	0.632066	0.359544	0.500055	0.500829	1
0.719479	0.739505	0.290217	0.537392	0.264251	0.500062	0.500829	1
0.784987	0.786268	0.997988	0.700953	0.241278	0.500048	0.500829	1
0.769735	0.800274	0.921957	0.603269	0.705829	0.500023	0.500823	1
0.734131	0.76721	0.928698	0.593934	0.282355	0.500038	0.500829	1
0.250104	0.251536	0.989762	0.745676	0.768553	0.500029	0.500824	1
0.684088	0.699031	0.211986	0.558344	0.288012	0.50005	0.500829	1
0.824504	0.856331	0.1623	0.610682	0.452169	0.500022	0.500826	1
0.790346	0.845008	0.997955	0.685645	0.181009	0.500044	0.500829	1
0.73611	0.774087	0.889496	0.635236	0.293095	0.500039	0.500829	1
0.781692	0.802007	0.0420168	0.596347	0.385703	0.500046	0.500829	1
0.140441	0.148516	0.909664	0.794317	0.373778	0.500042	0.500829	1
0.765371	0.811489	0.107891	0.58895	0.300959	0.50003	0.500829	1
0.238457	0.245166	0.811199	0.711683	0.852784	0.500047	0.500047	1
0.210137	0.219362	0.939586	0.785024	0.456815	0.50004	0.500829	1
0.794589	0.90584	0.00265808	0.716537	0.328804	0.500034	0.500829	1
0.849411	0.866914	0.910855	0.557314	0.507818	0.500035	0.50002	1
0.219107	0.237337	0.0918613	0.772646	0.307308	0.500032	0.500616	1
0.774833	0.771454	0.83762	0.57044	0.303966	0.50005	0.500829	1
0.774327	0.841871	0.637724	0.548977	0.87866	0.500037	0.500829	1
0.799135	0.839921	0.940642	0.585707	0.841308	0.500047	0.500829	1
0.243477	0.249637	0.756279	0.746598	0.624154	0.500026	0.500013	1
0.80913	0.833511	0.0305357	0.50274	0.328406	0.500053	0.500829	1
0.772134	0.856542	0.0053919	0.626716	0.224378	0.500061	0.500829	1
0.726587	0.744094	0.6408	0.561935	0.361561	0.500051	0.500829	1
0.797352	0.821723	0.11633	0.572331	0.276977	0.500053	0.500829	1
0.766557	0.786298	0.770986	0.643365	0.269109	0.500014	0.500663	1
0.735438	0.749418	0.00211697	0.604457	0.27461	0.500052	0.500829	1
0.125739	0.130787	0.920622	0.782154	0.373739	0.50004	0.500825	1
0.575765	0.605761	0.990008	0.679891	0.262243	0.500046	0.500829	1
0.250573	0.255978	0.818344	0.695546	0.891003	0.500042	0.500039	1
0.608954	0.619249	0.999437	0.632585	0.252472	0.500045	0.500829	1
0.714052	0.745928	0.988332	0.602588	0.531363	0.50003	0.500828	1
0.803329	0.890516	0.207453	0.686147	0.202832	0.500058	0.500829	1
0.781848	0.810773	0.00338819	0.634404	0.268889	0.500055	0.500828	1
0.738865	0.767503	0.999044	0.635888	0.276238	0.500061	0.500829	1
0.712874	0.705235	0.955962	0.658937	0.712146	0.500029	0.500797	1
0.156995	0.159597	0.971965	0.764547	0.740724	0.500026	0.500798	1
0.750675	0.745931	0.142541	0.553913	0.365057	0.500044	0.500829	1
0.741508	0.754152	0.957746	0.569581	0.344044	0.500048	0.500829	1
0.159935	0.165741	0.942325	0.753586	0.762426	0.500032	0.500811	1
0.7669	0.785132	0.999405	0.638718	0.247199	0.500056	0.500829	1
0.219973	0.226649	0.993529	0.774455	0.429679	0.500056	0.500829	1
0.676646	0.722452	0.991624	0.607562	0.407984	0.500028	0.500829	1
0.245369	0.245814	0.98454	0.776615	0.307928	0.500054	0.500829	1
0.672075	0.704367	0.970439	0.609794	0.5394	0.500041	0.500829	1
0.249206	0.253554	0.967235	0.76045	0.356323	0.500034	0.500792	1
0.429033	0.482792	0.979156	0.719054	0.341687	0.500028	0.500829	1
0.224581	0.231836	0.987305	0.723829	0.897573	0.500023	0.500044	1
0.246942	0.249566	0.981844	0.724941	0.710524	0.50003	0.500189	1
0.796204	0.816398	0.209806	0.517341	0.291258	0.500067	0.500829	1
0.824747	0.865889	0.0381167	0.65229	0.271147	0.500032	0.500829	1
0.093662	0.0924448	0.013254	0.790743	0.354251	0.500039	0.500829	1
0.763415	0.782225	0.827965	0.602295	0.265768	0.500082	0.500829	1
0.819799	0.812489	0.00654395	0.507554	0.417151	0.500047	0.500829	1
0.809968	0.853693	0.0190513	0.616679	0.480256	0.500025	0.500825	1
0.766397	0.768288	0.852057	0.591879	0.901901	0.500029	0.500815	1
0.24289	0.257458	0.89176	0.760526	0.644777	0.500031	0.500819	1
0.243844	0.26636	0.990094	0.741474	0.690719	0.500028	0.500824	1
0.636025	0.71495	0.00245205	0.670498	0.298248	0.500065	0.500829	1
0.166868	0.189816	0.998897	0.75999	0.517401	0.500055	0.500829	1
0.612135	0.63755	0.911831	0.657692	0.920294	0.500048	0.500828	1
0.176317	0.190851	0.993615	0.818953	0.414214	0.500052	0.500828	1
0.237106	0.246031	0.973624	0.723287	0.852517	0.500022	0.500799	1
0.239749	0.252588	0.751232	0.746132	0.903933	0.500028	0.500816	1
0.215727	0.225009	0.240252	0.775328	0.431346	0.500029	0.500827	0
0.17188	0.181295	0.11627	0.786242	0.29299	0.500036	0.500829	0
0.245059	0.262129	0.0218915	0.764753	0.246638	0.500044	0.500824	0
0.268058	0.273398	0.528917	0.729206	0.834788	0.500028	0.500816	0
0.207758	0.231672	0.470481	0.743184	0.300857	0.500022	0.500479	0
0.248776	0.244717	0.841391	0.75588	0.60869	0.500039	0.50082	0
0.22093	0.222908	0.345567	0.763921	0.518259	0.500033	0.500825	0
0.241339	0.243908	0.891111	0.771316	0.767847	0.500022	0.500764	0
0.248892	0.256762	0.0329616	0.768507	0.353187	0.500033	0.500828	0
0.205141	0.203868	0.592838	0.749524	0.604554	0.50004	0.500802	0
0.160333	0.171325	0.597697	0.774105	0.590413	0.500029	0.500829	0
0.2096	0.210236	0.929607	0.743508	0.346797	0.500021	0.500071	0
0.129575	0.13874	0.00503246	0.770549	0.462973	0.500022	0.500829	0
0.244309	0.2717	0.802603	0.777493	0.337077	0.50003	0.50056	0
0.248208	0.239096	0.0228081	0.789336	0.569544	0.500037	0.500809	0
0.249678	0.264759	0.0104133	0.740787	0.703297	0.50001	0.500063	0
0.00648221	0.00518669	0.015823	0.888717	0.304927	0.500029	0.500829	0
0.221486	0.217297	0.99629	0.742312	0.685914	0.50002	0.500822	0
0.24499	0.242867	0.655631	0.756354	0.459977	0.500015	0.500729	0
0.209066	0.224717	0.727284	0.742937	0.425408	0.500014	0.500805	0
0.235688	0.243558	0.740296	0.758049	0.678434	0.500031	0.500356	0
0.164996	0.150086	0.181772	0.751288	0.503502	0.500015	0.50052	0
0.236486	0.237216	0.721687	0.756499	0.367787	0.500021	0.500829	0
0.219527	0.236665	0.300649	0.802849	0.311247	0.500058	0.500829	0
0.237588	0.242803	0.0895853	0.75052	0.241734	0.500015	0.500817	0
0.202122	0.210398	0.283088	0.753572	0.429103	0.500043	0.500069	0
0.0260778	0.0267126	0.914462	0.970822	0.747953	0.50002	0.500826	0
0.190146	0.200257	0.485619	0.763702	0.198185	0.500016	0.500114	0
0.251862	0.264794	0.279947	0.751225	0.481276	0.500032	0.500829	0
0.243651	0.236877	0.324874	0.751135	0.544181	0.50002	0.500008	0
0.275343	0.282304	0.066771	0.742444	0.469836	0.500014	0.500515	0
0.248619	0.256327	0.3463	0.756979	0.752217	0.500044	0.500827	0
0.207669	0.216401	0.0575276	0.759405	0.267785	0.500028	0.500819	0
0.197949	0.218504	0.527641	0.747895	0.832866	0.500036	0.500828	0
0.24001	0.247894	0.0961567	0.769349	0.310453	0.500028	0.500828	0
0.255311	0.267071	0.030265	0.741742	0.329543	0.500025	0.500052	0
0.121465	0.158316	0.433249	0.753838	0.491319	0.50004	0.500829	0
0.259357	0.268984	0.014452	0.775874	0.279206	0.500021	0.500778	0
0.253777	0.264599	0.0158574	0.739378	0.644746	0.500035	0.500828	0
0.248146	0.244635	0.268275	0.745164	0.355986	0.500015	0.50069	0
0.141076	0.135527	0.0140424	0.834639	0.251091	0.500055	0.500026	0
0.248847	0.254796	0.00112112	0.764028	0.261105	0.500037	0.500829	0
0.256549	0.227163	0.442907	0.737526	0.345511	0.500019	0.500829	0
0.246019	0.2792	0.0069859	0.762785	0.262966	0.500026	0.500829	0
0.24434	0.258974	0.247564	0.777983	0.78883	0.500036	0.500791	0
0.234709	0.241633	0.950044	0.771454	0.481016	0.500032	0.500828	0
0.244529	0.241239	0.536063	0.729047	0.880942	0.500035	0.500801	0
0.249567	0.25318	0.896095	0.737252	0.83244	0.500021	0.500807	0
0.234613	0.244755	0.0805798	0.761084	0.739876	0.500025	0.500812	0
0.257406	0.274826	0.0249526	0.740093	0.403464	0.500016	0.500772	0
0.23373	0.252385	0.0262518	0.738583	0.32984	0.500011	0.500819	0
0.233974	0.248864	0.0326436	0.781407	0.342232	0.500049	0.500813	0
0.0226281	0.035546	0.631363	0.802296	0.453871	0.500036	0.500829	0
0.218494	0.22235	0.645056	0.762202	0.393928	0.500022	0.500824	0
0.205425	0.256542	0.956848	0.752757	0.272395	0.500025	0.500828	0
0.156496	0.144563	0.834749	0.756068	0.270629	0.500025	0.500777	0
0.227995	0.215887	0.142899	0.768602	0.48653	0.500032	0.50002	0
0.245729	0.254536	0.00120311	0.776426	0.325462	0.500044	0.500829	0
0.160801	0.171527	0.228804	0.772117	0.625555	0.500034	0.500828	0
0.222216	0.23077	0.0504062	0.75612	0.265856	0.500017	0.500818	0
0.246125	0.259562	0.898403	0.745295	0.404052	0.500018	0.500058	0
0.247658	0.251608	0.252682	0.730438	0.871162	0.500017	0.500168	0
0.239233	0.2512	0.0120194	0.734386	0.433783	0.500021	0.500806	0
0.17038	0.202368	0.595417	0.75173	0.60964	0.500034	0.500775	0
0.220671	0.223952	0.0212166	0.761071	0.371254	0.500029	0.500215	0
0.220741	0.218571	0.977938	0.750108	0.730844	0.500023	0.500424	0
0.262916	0.252898	0.80988	0.754535	0.505341	0.500026	0.500828	0
0.269765	0.280375	0.177248	0.740469	0.872677	0.50002	0.500763	0
0.208212	0.217561	0.00665449	0.761751	0.396734	0.500038	0.500829	0
0.260833	0.274047	0.00295113	0.75774	0.359831	0.500016	0.500774	0
0.220267	0.223439	0.00591926	0.764242	0.556667	0.500024	0.500051	0
0.767113	0.803865	0.199343	0.569959	0.33141	0.50005	0.500829	0
0.246228	0.250006	0.315214	0.751876	0.426977	0.500026	0.500823	0
0.254098	0.255433	0.0947352	0.765693	0.280198	0.500033	0.500224	0
0.247101	0.256881	0.0536048	0.776702	0.649143	0.50004	0.500045	0
0.236088	0.247923	0.0522694	0.73311	0.881103	0.50002	0.500548	0
0.246494	0.247257	0.123562	0.752261	0.596669	0.500022	0.500801	0
0.178416	0.18788	0.472626	0.757459	0.437413	0.500029	0.500823	0
0.0301429	0.0389387	0.0899957	0.871606	0.87774	0.500034	0.500829	0
0.279226	0.275606	0.870079	0.733113	0.887097	0.500028	0.500823	0
0.776345	0.800746	0.701948	0.645457	0.382843	0.500023	0.500828	0
0.185036	0.206303	0.279823	0.736273	0.311845	0.50002	0.500813	0
0.256692	0.269371	0.321699	0.746396	0.53137	0.500032	0.500825	0
0.235108	0.216127	0.00711909	0.78302	0.310352	0.500037	0.500828	0
0.241643	0.25399	0.0963971	0.755628	0.380585	0.500024	0.500826	0
0.250587	0.262639	0.0866094	0.756622	0.75445	0.500017	0.500614	0
0.112951	0.112309	0.747981	0.801967	0.742897	0.500057	0.500829	0
0.244351	0.261705	0.508908	0.722088	0.861264	0.500018	0.50031	0
0.742093	0.778037	0.86931	0.622573	0.297168	0.50004	0.500821	0
0.241414	0.261207	0.00279756	0.833739	0.427503	0.500049	0.500829	0
0.307695	0.270209	0.639399	0.711807	0.879295	0.500025	0.500312	0
0.161358	0.154832	0.913457	0.790531	0.312152	0.50003	0.500815	0
0.252171	0.259633	0.0384269	0.776424	0.276619	0.500031	0.500828	0
0.253066	0.279138	0.436532	0.777829	0.410358	0.500043	0.500816	0
0.239867	0.252096	0.736739	0.705896	0.896161	0.500021	0.500399	0
0.235404	0.253835	0.00198313	0.771613	0.266078	0.500028	0.500063	0
0.18197	0.191863	0.00717105	0.804963	0.830687	0.500035	0.500829	0
0.0637225	0.110206	0.635026	0.749434	0.502245	0.500029	0.500827	0
0.00454525	0.0179409	0.569455	0.997496	0.853743	0.500027	0.500821	0
0.71778	0.746691	0.929766	0.999997	0.887078	0.500092	0.496777	1
0.59205	0.607432	1.30955e-07	1	0.914484	0.500078	0.496777	1
0.738255	0.732552	0.000832314	0.028787	0.919914	0.500077	0.496777	1
0.759175	0.770126	0.535698	0.0277924	0.886485	0.500082	0.496777	1
0.760236	0.772122	0.450589	0.0221287	0.907692	0.500104	0.496777	1
0.241092	0.24422	0.192591	0.80831	0.710772	0.500053	0.496785	1
0.662862	0.631401	7.42786e-10	1	0.937087	0.500084	0.496777	1
0.216294	0.216923	0.410833	0.999808	0.655276	0.500023	0.497091	1
0.748042	0.771914	0.162254	0.0192109	0.862192	0.50005	0.500023	1
0.763261	0.772772	0.969768	0.964278	0.844561	0.500081	0.496777	1
0.757349	0.771406	0.64429	0.0197577	0.944519	0.500069	0.496777	1
0.216923	0.221816	0.871479	0.999746	0.515799	0.500068	0.496778	1
0.7279	0.730003	0.510352	0.998844	0.666581	0.50008	0.496777	1
0.72019	0.727613	0.552624	0.988982	0.896046	0.500052	0.496777	1
0.746639	0.757997	0.954854	0.438415	0.827046	0.500086	0.496777	1
0.765165	0.763085	0.992898	0.0227176	0.926134	0.500058	0.496777	1
0.745394	0.76427	0.130263	0.0212074	0.926611	0.500064	0.496777	1
0.762683	0.753596	0.999986	0.0238464	0.875352	0.500073	0.496778	1
0.799443	0.821409	0.12751	0.0140035	0.861317	0.500066	0.500035	1
0.687696	0.726665	0.929602	1	0.906316	0.500073	0.496778	1
0.707845	0.719552	0.331325	0.999051	0.93593	0.500076	0.496777	1
0.233379	0.23884	0.044023	0.91511	0.908869	0.500083	0.496778	1
0.59991	0.6105	0.092985	1	0.918486	0.500067	0.496777	1
0.649277	0.680073	0.853457	1	0.901156	0.500087	0.496777	1
0.782139	0.77164	0.468228	0.0168605	0.808345	0.500066	0.496778	1
0.721302	0.742606	1	1	0.940348	0.500077	0.496777	1
0.756716	0.75725	0.0825391	1	0.88276	0.500041	0.496778	1
0.160498	0.164042	0.484163	1	0.902813	0.500081	0.496777	1
0.243904	0.245509	0.558536	0.828811	0.9361	0.500053	0.496777	1
0.317389	0.326636	4.97382e-05	1	0.933847	0.500059	0.496777	1
0.135115	0.136124	0.459827	1	0.83822	0.500069	0.496777	1
0.777748	0.789674	0.0219051	0.0193828	0.893793	0.500071	0.496777	1
0.753799	0.755076	3.16065e-05	0.501744	0.897772	0.500066	0.496777	1
0.70582	0.722653	1	0.0485062	0.914291	0.500104	0.496777	1
0.245427	0.245707	0.989988	0.763435	0.718582	0.500063	0.496778	1
0.203721	0.201752	0.993418	0.999318	0.837687	0.500072	0.496777	1
0.757725	0.773933	0.519892	0.0559841	0.942735	0.500078	0.496777	1
0.165653	0.167455	0.0423505	1	0.946244	0.50005	0.496777	1
0.722242	0.715473	1	0.280091	0.953914	0.500065	0.496777	1
0.164836	0.157372	0.681812	1	0.874851	0.50008	0.496777	1
0.593457	0.624609	0.588167	1	0.931828	0.500052	0.496782	1
0.792948	0.806033	0.999998	0.0790346	0.943628	0.500063	0.496777	1
0.794452	0.757577	0.00597377	0.0294536	0.885784	0.500077	0.496777	1
0.238375	0.249467	0.651346	0.744428	0.91637	0.500062	0.496781	1
0.68083	0.719895	0.997734	0.99995	0.923719	0.500082	0.496777	1
0.730043	0.763399	0.7603	0.410534	0.743026	0.500063	0.496778	1
0.793495	0.821209	0.997627	0.0220837	0.921713	0.500064	0.496777	1
0.740134	0.757426	0.111204	0.999863	0.846978	0.500078	0.496777	1
0.73446	0.777759	0.999994	0.99656	0.933717	0.50005	0.496777	1
0.707968	0.715607	3.9747e-09	0.999825	0.925125	0.50009	0.496777	1
0.247045	0.242372	0.995999	0.763855	0.734533	0.500065	0.496778	1
0.674686	0.692902	0.976404	1	0.938044	0.50007	0.496777	1
0.763512	0.789186	0.936796	0.0143185	0.933963	0.500064	0.496777	1
0.734678	0.7258	0.94431	0.176248	0.934829	0.500078	0.496777	1
0.794077	0.809886	1	0.111895	0.872909	0.500041	0.496777	1
0.733258	0.757204	1	0.15885	0.938469	0.500092	0.496777	1
0.635208	0.660605	0.693878	1	0.895562	0.500069	0.496777	1
0.773089	0.804535	0.0190317	0.606192	0.907333	0.500084	0.496777	1
0.72471	0.72489	1	0.998025	0.915809	0.500082	0.496777	1
0.741749	0.762469	0.00359172	0.995093	0.818066	0.500073	0.496777	1
0.749415	0.763297	0.44154	0.98179	0.931975	0.500059	0.496777	1
0.357916	0.33971	1	1	0.901411	0.500089	0.496777	1
0.624611	0.666487	1	1	0.929505	0.500081	0.496777	1
0.244715	0.245479	0.887023	0.65439	0.741967	0.50005	0.499888	1
0.746023	0.77451	0.91077	0.018932	0.775744	0.500045	0.499912	1
0.760366	0.796788	0.118835	0.0329393	0.950885	0.500076	0.496777	1
0.236523	0.244391	0.759782	0.788481	0.918172	0.500059	0.496777	1
0.363998	0.387983	0.999074	1	0.9275	0.500081	0.496777	1
0.751216	0.75831	0.0346933	0.0909652	0.932647	0.500078	0.496777	1
0.206022	0.208583	0.156427	1	0.722569	0.500078	0.496777	1
0.731668	0.738907	0.000773419	0.0212918	0.895993	0.500064	0.496777	1
0.705224	0.73198	4.07534e-10	0.0289158	0.916092	0.500072	0.496777	1
0.228011	0.209834	1	0.997718	0.850828	0.500062	0.496777	1
0.157894	0.148168	1	1	0.710559	0.50009	0.496777	1
0.222817	0.221487	0.9918	0.999859	0.836642	0.500101	0.496777	1
0.730879	0.752025	0.574832	0.969496	0.800094	0.500062	0.496778	1
0.444961	0.461699	0.301581	1	0.931336	0.500089	0.496777	1
0.804348	0.813774	0.972983	0.0194839	0.910457	0.500061	0.496777	1
0.603121	0.602368	1	1	0.932271	0.500059	0.496777	1
0.25684	0.256792	0.899026	0.751466	0.419813	0.500069	0.497799	1
0.224583	0.226139	0.769428	0.915908	0.881204	0.50006	0.496777	1
0.24221	0.256818	0.0196137	0.768259	0.914818	0.500038	0.496799	1
0.68563	0.706007	0.0238365	1	0.910046	0.500062	0.496777	1
0.765829	0.747737	0.124821	0.0599284	0.920823	0.500045	0.496785	1
0.725516	0.753255	0.000106435	0.0304696	0.891644	0.500081	0.496777	1
0.690701	0.730638	0.982435	0.0209753	0.891516	0.500046	0.496778	1
0.770982	0.779925	0.119675	0.023685	0.914652	0.500052	0.496778	1
0.228752	0.231078	0.107313	0.982604	0.842067	0.500058	0.496777	1
0.684296	0.706693	0.0396282	1	0.934431	0.500083	0.496777	1
0.138902	0.135997	0.00280273	1	0.865886	0.50009	0.496777	1
0.753357	0.73582	0.0748059	1	0.936772	0.500063	0.496778	1
0.239854	0.258131	0.998156	0.758527	0.856807	0.500068	0.496777	1
0.74247	0.77861	0.931116	0.0403058	0.730231	0.50004	0.497017	1
0.766442	0.788866	0.999998	0.972457	0.938354	0.500069	0.496777	1
0.685402	0.699748	1	1	0.939425	0.500083	0.496777	1
0.782989	0.756867	0.0630457	0.0217864	0.855839	0.500049	0.49681	1
0.764594	0.766156	0.00153926	0.0204957	0.919171	0.500058	0.496777	1
0.234501	0.245063	0.758925	0.791617	0.803426	0.500056	0.49678	1
0.67688	0.681246	0.469815	1	0.889623	0.500041	0.496778	1
0.247846	0.244121	0.482122	0.784645	0.905209	0.500059	0.496777	1
0.699386	0.715582	0.405391	0.0263274	0.942165	0.500062	0.496778	1
0.732962	0.767994	0.999999	0.0192095	0.942161	0.500078	0.496777	1
0.711684	0.722821	0.971811	1	0.874712	0.500067	0.496777	1
0.242379	0.246594	0.900929	0.826782	0.743651	0.500068	0.496778	1
0.685622	0.66838	0.999921	0.0199841	0.937939	0.500094	0.496777	1
0.234111	0.237741	0.14061	0.829846	0.555651	0.500054	0.49689	1
0.763009	0.787802	0.965988	0.011572	0.866179	0.500073	0.496778	1
0.757783	0.77818	0.943855	0.0194631	0.935027	0.500069	0.496778	1
0.730549	0.739068	0.707059	1	0.889778	0.500101	0.496777	1
0.470638	0.500468	0.999626	1	0.940531	0.50006	0.496777	1
0.225723	0.214893	0.815771	0.997515	0.894241	0.500037	0.496823	1
0.254599	0.257312	0.590014	0.768816	0.787548	0.500047	0.496778	1
0.202268	0.196657	0.99363	1	0.902462	0.500088	0.496777	1
0.738183	0.757451	0.454481	0.316469	0.828257	0.500109	0.496777	1
0.154168	0.15062	0.106034	1	0.891105	0.50006	0.496778	1
0.76241	0.768284	0.123656	0.0274296	0.943872	0.500073	0.496777	1
0.23349	0.227334	0.732194	0.999788	0.899058	0.500068	0.496777	1
0.704927	0.722243	0.70352	1	0.897284	0.500105	0.496777	1
0.751194	0.767119	0.184853	0.999999	0.898577	0.500053	0.496782	1
0.665943	0.697625	0.000130599	1	0.923615	0.50009	0.496777	1
0.73527	0.749755	0.610518	1	0.899639	0.500076	0.496777	1
0.178418	0.176656	0.012707	1	0.945878	0.500102	0.496777	1
0.72328	0.735646	0.846621	0.0237739	0.9245	0.500056	0.496778	1
0.221374	0.220632	0.971714	0.995583	0.917925	0.500097	0.496777	1
0.76318	0.798468	0.796126	0.563475	0.917065	0.500074	0.496778	1
0.643013	0.641941	0.285816	1	0.949247	0.500041	0.496817	1
0.743841	0.741836	0.0013856	0.136018	0.921727	0.500055	0.496777	1
0.742905	0.776012	0.871929	0.0388228	0.911435	0.500065	0.496777	1
0.760432	0.779544	0.459597	0.0113904	0.896182	0.500058	0.496777	1
0.708649	0.745035	0.977989	0.613159	0.893549	0.500069	0.496777	1
0.770549	0.799294	0.479728	0.00941722	0.929804	0.500056	0.496778	1
0.203154	0.207281	0.0113972	1	0.883952	0.500082	0.496777	1
0.693401	0.734291	0.0116958	0.017271	0.856864	0.500058	0.496777	1
0.707549	0.754387	0.977624	0.993603	0.914779	0.500069	0.496777	1
0.231457	0.230301	1	0.853456	0.778121	0.500061	0.496777	1
0.775374	0.793979	0.411039	0.0194653	0.84773	0.500042	0.496778	1
0.25691	0.245208	0.0280604	0.738495	0.907496	0.500045	0.496779	1
0.714906	0.721202	0.111393	1	0.928316	0.500056	0.496777	1
0.745487	0.77643	0.949214	0.920849	0.719825	0.500052	0.496778	1
0.754853	0.776201	0.731648	0.215552	0.876853	0.500072	0.496778	1
0.755907	0.767554	0.000660058	0.0212767	0.904536	0.500064	0.496777	1
0.77592	0.758828	0.507193	0.0440488	0.699709	0.500078	0.496777	1
0.747305	0.781313	0.993097	0.0241209	0.925111	0.500066	0.496777	1
0.143059	0.133788	0.790326	1	0.913957	0.500079	0.496777	1
0.203522	0.20375	0.982733	0.999766	0.538966	0.500073	0.496778	1
0.149129	0.142869	0.999405	1	0.923512	0.50008	0.496777	1
0.702306	0.712365	0.0856371	0.99906	0.928626	0.500054	0.496778	1
0.615068	0.663936	0.999977	1	0.938725	0.500077	0.496777	1
0.203485	0.209953	1	0.982174	0.874432	0.500075	0.496777	1
0.733486	0.756645	0.000248362	1	0.949788	0.500075	0.496777	1
0.801925	0.804741	0.00580395	0.00580227	0.861096	0.500037	0.496777	1
0.685419	0.72213	0.668238	1	0.914589	0.500045	0.496778	1
0.724962	0.754728	0.982778	0.999996	0.872295	0.500083	0.496777	1
0.66692	0.678507	0.335367	1	0.881259	0.500071	0.496777	1
0.68334	0.693634	0.998513	1	0.918799	0.500052	0.496777	1
0.239393	0.244646	0.700599	0.757046	0.733443	0.500047	0.500006	1
0.23833	0.228187	0.068248	0.744668	0.724238	0.500048	0.496777	1
0.755822	0.773415	0.990112	0.946949	0.939098	0.500067	0.496777	1
0.720645	0.733178	0.000876851	0.999991	0.913339	0.500095	0.496777	1
0.64296	0.630198	0.723076	1	0.681253	0.500075	0.496777	1
0.229146	0.231455	0.481205	0.999954	0.83254	0.50006	0.496778	1
0.70239	0.695602	0.997033	1	0.926002	0.500099	0.496777	1
0.701523	0.700806	0.000131122	1	0.801631	0.500046	0.496778	1
0.660653	0.713543	5.41005e-06	1	0.951813	0.500077	0.496777	1
0.236622	0.235064	0.463741	0.999754	0.841858	0.500077	0.496777	1
0.166281	0.168486	0.999997	1	0.708898	0.500061	0.496777	1
0.745998	0.766483	0.137624	0.0109034	0.904163	0.500098	0.496777	1
0.214195	0.215418	0.900149	1	0.421009	0.500068	0.496796	1
0.216293	0.222542	0.000551965	1	0.869496	0.500079	0.496777	1
0.730951	0.785803	0.440645	0.0157529	0.899018	0.500037	0.497684	1
0.763983	0.77677	1	0.857172	0.90271	0.500092	0.496777	1
0.739358	0.735799	0.782206	0.0069107	0.775805	0.500066	0.496777	1
0.58901	0.617988	0.999915	1	0.878083	0.500065	0.496777	1
0.738529	0.74617	0.129257	0.0239663	0.929107	0.500071	0.496777	1
0.227122	0.24118	0.999987	0.835962	0.920994	0.500077	0.496777	1
0.676882	0.680483	0.604027	1	0.928093	0.500065	0.496777	1
0.707636	0.720458	0.999997	0.816446	0.934603	0.500064	0.496777	1
0.248015	0.261436	0.534364	0.87252	0.675147	0.500048	0.49697	1
0.167587	0.174992	1	1	0.922983	0.500064	0.496777	1
0.776945	0.758877	0.0255479	0.23926	0.896048	0.50008	0.496778	1
0.246434	0.243014	0.957539	0.784929	0.732404	0.500074	0.496777	1
0.564041	0.576903	0.968434	1	0.90672	0.500074	0.496777	1
0.795489	0.817038	0.296691	0.0195754	0.900144	0.50006	0.49679	1
0.74791	0.751999	0.999993	0.998449	0.95005	0.500068	0.496777	1
0.247685	0.250616	0.994482	0.788732	0.765509	0.500089	0.496777	1
0.251583	0.251911	1	0.767003	0.729599	0.500083	0.496777	1
0.67504	0.671385	0.940958	1	0.944358	0.500055	0.496777	1
0.247061	0.248673	0.919261	0.745974	0.345571	0.500054	0.500015	1
0.757036	0.758404	0.99988	0.0276153	0.933727	0.500088	0.496777	1
0.724725	0.742513	3.53501e-09	0.887048	0.904495	0.500077	0.496777	1
0.187519	0.174262	0.0179837	1	0.802288	0.500062	0.496777	1
0.64265	0.654952	0.939229	1	0.894107	0.500088	0.496777	1
0.232687	0.226871	0.000558863	0.920403	0.893161	0.50009	0.496777	1
0.765491	0.747415	0.54303	0.0240302	0.550208	0.500035	0.496866	1
0.736954	0.760464	1	0.493035	0.93559	0.500071	0.496777	1
0.257063	0.2489	0.999444	0.770548	0.694199	0.500047	0.496777	1
0.63862	0.636535	0.661486	1	0.784449	0.500052	0.496779	1
0.238682	0.243255	0.972263	0.795297	0.920367	0.500092	0.496777	1
0.767001	0.785653	0.926508	0.0189761	0.843823	0.500075	0.496777	1
0.161176	0.15726	3.58716e-07	1	0.920186	0.500093	0.496777	1
0.790568	0.80117	0.0921925	0.024727	0.641838	0.500059	0.496779	1
0.73986	0.761891	0.0452879	1	0.907082	0.500069	0.496778	1
0.2306	0.23269	0.947739	0.997837	0.916952	0.500078	0.496777	1
0.251109	0.247004	0.925252	0.830975	0.690573	0.500072	0.496887	1
0.182902	0.177708	0.948676	1	0.545272	0.500064	0.496777	1
0.1783	0.178693	0.354881	1	0.345088	0.500084	0.496777	1
0.584962	0.695645	0.0901791	0.0127867	0.925647	0.500054	0.496777	1
0.717684	0.754715	4.5354e-08	0.551289	0.912489	0.500093	0.496777	1
0.716266	0.73338	0.996849	0.10408	0.932229	0.500056	0.496777	1
0.245754	0.235889	0.958194	0.722013	0.838271	0.500039	0.497425	1
0.518952	0.544591	3.36078e-05	1	0.924754	0.500093	0.496777	1
0.24709	0.242672	0.078743	0.764976	0.932848	0.500081	0.496777	1
0.719953	0.73699	0.986806	1	0.919189	0.500076	0.496777	1
0.624579	0.641358	1	1	0.95474	0.500082	0.496777	1
0.768468	0.774653	0.948982	0.0179692	0.846603	0.500078	0.496777	1
0.731528	0.742535	0.954823	0.999719	0.916968	0.500056	0.496789	1
0.175838	0.182287	1.10345e-06	1	0.919256	0.500089	0.496777	1
0.702546	0.711315	0.612167	0.985517	0.936162	0.500092	0.496777	1
0.181701	0.18303	0.741871	1	0.679673	0.500079	0.496778	1
0.235541	0.239624	0.901719	0.95763	0.847789	0.500049	0.496779	1
0.238745	0.243082	0.994479	0.781669	0.919979	0.500074	0.496777	1
0.598688	0.624132	0.99018	1	0.905533	0.500095	0.496777	1
0.224361	0.237796	0.319858	0.997718	0.792464	0.50007	0.496785	1
0.157284	0.161143	1	1	0.789824	0.500062	0.496777	1
0.744757	0.764049	0.486288	0.0751151	0.903268	0.500076	0.496777	1
0.213503	0.220231	0.99963	0.99925	0.811429	0.500063	0.496777	1
0.170733	0.174312	0.129353	1	0.897776	0.500066	0.496777	1
0.60867	0.615657	0.110814	1	0.749048	0.500045	0.496777	1
0.795469	0.822502	0.521497	0.0232041	0.913153	0.500055	0.49678	1
0.238823	0.243058	0.0480824	0.840316	0.876948	0.500062	0.496777	1
0.789357	0.804058	1	0.0297544	0.922998	0.500076	0.496777	1
0.723057	0.757162	0.999994	0.0253564	0.929056	0.50008	0.496777	1
0.76035	0.762996	1	0.298996	0.901357	0.500047	0.496777	1
0.745685	0.73989	0.190273	0.0265463	0.93286	0.500024	0.496783	1
0.766762	0.777483	0.247101	0.00953688	0.674362	0.500081	0.496778	1
0.582622	0.592874	0.99994	1	0.942113	0.500095	0.496777	1
0.238938	0.237442	0.978953	0.765079	0.639274	0.50008	0.496777	1
0.661727	0.69167	0.99999	1	0.943112	0.500064	0.496777	1
0.211522	0.214963	0.404039	1	0.932665	0.50005	0.496778	1
0.654809	0.659958	2.68391e-05	1	0.939201	0.500074	0.496777	1
0.758825	0.787552	0.710703	0.0208499	0.846539	0.500061	0.496778	1
0.224519	0.229521	0.135629	0.966744	0.916316	0.500065	0.496777	1
0.687976	0.720845	0.311507	1	0.912956	0.500084	0.496777	1
0.823152	0.850898	0.999756	0.023456	0.916546	0.500049	0.496777	1
0.646369	0.671707	0.408877	1	0.932809	0.50009	0.496779	1
0.718634	0.744149	0.999654	0.029094	0.932932	0.500066	0.496777	1
0.739288	0.758517	0.195196	0.799223	0.903948	0.500063	0.496777	1
0.653376	0.640538	0.9986	1	0.942211	0.500074	0.496777	1
0.761809	0.793623	0.00171512	0.0221679	0.936472	0.500086	0.496777	1
0.748522	0.772155	0.431765	0.0304841	0.937627	0.500086	0.496777	1
0.765589	0.7734	0.0992787	0.0272186	0.920795	0.500088	0.496777	1
0.746273	0.789828	0.999983	0.999924	0.940083	0.500055	0.496777	1
0.722529	0.737287	1	0.066196	0.90895	0.50006	0.496777	1
0.794667	0.789287	0.0793204	0.0218513	0.888223	0.500045	0.498537	1
0.683147	0.720918	0.970719	1	0.931045	0.500081	0.496777	1
0.233502	0.24315	0.982406	0.802707	0.911546	0.500041	0.496779	1
0.714586	0.723604	0.876862	0.980919	0.936499	0.50006	0.496777	1
0.739045	0.738302	1	0.0505486	0.824416	0.500044	0.496777	1
0.751053	0.773456	0.74176	0.0536184	0.708282	0.500061	0.496806	1
0.657419	0.599068	0.845955	0.999729	0.930756	0.500079	0.496777	1
0.740236	0.767235	0.274168	1	0.946062	0.500088	0.496777	1
0.754793	0.763155	0.999491	0.0178253	0.9309	0.500077	0.496777	1
0.746319	0.755856	1	0.158886	0.937673	0.5001	0.496777	1
0.24517	0.249796	0.731036	0.761425	0.454752	0.500051	0.496855	1
0.227296	0.2313	0.0712595	0.960822	0.912097	0.500049	0.49679	1
0.205717	0.201542	0.997927	1	0.925038	0.500089	0.496777	1
0.684337	0.702272	0.842643	0.921363	0.928667	0.500051	0.496778	1
0.75244	0.750063	0.994799	0.841834	0.945196	0.500079	0.496777	1
0.520206	0.499191	0.356522	1	0.943724	0.500038	0.496777	1
0.241128	0.253278	0.0979906	0.755599	0.846806	0.500071	0.496777	1
0.714674	0.7234	0.999394	0.0286767	0.928517	0.500069	0.496777	1
0.729523	0.75139	0.999999	0.0213242	0.915889	0.500074	0.496777	1
0.610149	0.61848	0.821877	1	0.940793	0.500081	0.496777	1
0.734363	0.74277	0.000765302	1	0.863278	0.500085	0.496777	1
0.746825	0.752028	0.0220584	0.194295	0.933778	0.50009	0.496777	1
0.737537	0.765271	0.897435	0.0255106	0.871652	0.500058	0.496777	1
0.250165	0.257462	0.195007	0.775478	0.87097	0.500054	0.496777	1
0.723923	0.769207	1	0.0245725	0.89034	0.500043	0.496777	1
0.745656	0.764417	0.352057	0.721829	0.929695	0.500062	0.496778	1
0.716298	0.730814	0.898357	1	0.907862	0.500076	0.496777	1
0.790418	0.800295	0.0153084	0.0314742	0.93812	0.500062	0.496777	1
0.760124	0.79759	0.713771	0.0208106	0.88332	0.500068	0.496777	1
0.748156	0.781562	0.00952203	0.0273262	0.914928	0.500063	0.496777	1
0.752944	0.773217	0.535153	0.230617	0.912112	0.500086	0.496778	1
0.756297	0.791958	1	1	0.944149	0.500067	0.496777	1
0.202576	0.195897	0.886754	1	0.403401	0.500072	0.496779	1
0.679619	0.662221	1.88101e-06	1	0.91788	0.500063	0.496777	1
0.766532	0.76231	0.999993	0.987834	0.936929	0.500062	0.496777	1
0.712191	0.734055	0.943797	1	0.935651	0.500078	0.496777	1
0.221239	0.217251	1	0.944308	0.705423	0.500068	0.496777	1
0.743529	0.742579	0.97367	0.195151	0.940338	0.500074	0.496777	1
0.245465	0.246015	0.837968	0.732969	0.879636	0.500052	0.496777	1
0.774617	0.785826	1	0.0239258	0.929009	0.500058	0.496777	1
0.129137	0.125165	0.94117	1	0.918947	0.500074	0.496777	1
0.766396	0.809127	0.853877	0.019455	0.87931	0.500054	0.496787	1
0.163219	0.158944	1	1	0.879833	0.500103	0.496777	1
0.646398	0.666825	0.000448043	1	0.937659	0.500059	0.496777	1
0.707032	0.729068	0.95821	1	0.944371	0.500074	0.496777	1
0.242295	0.248607	1	0.857104	0.658138	0.50006	0.496777	1
0.794467	0.83473	0.999813	0.0146501	0.937434	0.500068	0.496777	1
0.250589	0.253882	0.059048	0.757638	0.910721	0.50005	0.496778	1
0.6825	0.693259	0.994068	1	0.934456	0.500054	0.496777	1
0.751053	0.76539	0.270591	0.871529	0.924015	0.500098	0.496777	1
0.731995	0.730593	0.883707	0.0207027	0.944547	0.500068	0.496777	1
0.766382	0.794139	0.999996	0.0134485	0.959576	0.500063	0.496777	1
0.690567	0.707692	0.9997	0.999999	0.936048	0.50007	0.496777	1
0.788155	0.79446	1	0.0196161	0.938218	0.500071	0.496777	1
0.685111	0.707612	0.020137	1	0.93637	0.500062	0.496777	1
0.768977	0.772233	0.981121	0.0572947	0.939462	0.500088	0.496777	1
0.703738	0.695523	0.999984	1	0.894385	0.500062	0.496777	1
0.262516	0.258008	0.109991	0.773134	0.835955	0.500045	0.496778	1
0.70139	0.72038	0.962577	1	0.868274	0.500096	0.496777	1
0.712206	0.744891	0.999999	0.832452	0.937266	0.500073	0.496777	1
0.733135	0.747867	0.313225	0.986795	0.877902	0.500088	0.496777	1
0.740903	0.763144	0.562326	0.0363476	0.878656	0.500055	0.496777	1
0.219508	0.216442	0.977345	0.999981	0.908178	0.500102	0.496777	1
0.728352	0.765211	0.99991	0.985878	0.957332	0.500092	0.496777	1
0.249431	0.248304	0.0184461	0.756606	0.902877	0.500076	0.496777	1
0.777512	0.766195	0.999766	0.0218249	0.948124	0.500074	0.496777	1
0.678584	0.681196	0.000766565	1	0.932096	0.500082	0.496777	1
0.634101	0.625373	1.53615e-07	1	0.90045	0.500081	0.496777	1
0.772336	0.773021	0.74996	0.0697916	0.908323	0.500085	0.496777	1
0.655791	0.665322	4.15163e-13	1	0.8701	0.500099	0.496777	1
0.252734	0.255845	0.815704	0.830498	0.810093	0.500053	0.496778	1
0.718431	0.74977	0.0128912	1	0.930773	0.500069	0.496778	1
0.249442	0.24885	0.909136	0.753962	0.944929	0.500043	0.496781	1
0.761831	0.787573	0.256748	0.0231801	0.885593	0.500078	0.496778	1
0.728726	0.742706	0.866739	0.0464292	0.93218	0.500103	0.496777	1
0.685758	0.723189	0.0429449	0.999993	0.93753	0.500041	0.496778	1
0.237341	0.245229	0.557113	0.772775	0.341724	0.500052	0.498895	1
0.722291	0.752335	0.925956	1	0.904861	0.500103	0.496777	1
0.192797	0.199335	0.582297	0.999994	0.645751	0.500066	0.496778	1
0.749773	0.782639	0.992492	0.0207215	0.927814	0.500076	0.496777	1
0.768994	0.792149	0.66468	0.0221947	0.940224	0.500064	0.496777	1
0.766871	0.78121	1.18753e-05	0.0162021	0.937198	0.500073	0.496777	1
0.411706	0.389968	1	1	0.740526	0.500087	0.496777	1
0.579795	0.637713	1	1	0.945479	0.500062	0.496777	1
0.183239	0.178759	0.994775	1	0.879986	0.500098	0.496778	1
0.222622	0.209756	0.0446467	0.997321	0.900471	0.50004	0.496803	1
0.755843	0.757386	0.485775	0.0216561	0.915059	0.500055	0.496777	1
0.703346	0.712299	1	0.99964	0.87473	0.500041	0.496777	1
0.775105	0.779961	0.530659	0.00689181	0.917073	0.500041	0.496779	1
0.726351	0.761706	9.99283e-05	0.0460331	0.926797	0.500087	0.496777	1
0.750824	0.765654	0.296585	0.334324	0.926464	0.500052	0.496818	1
0.725337	0.740637	0.961163	0.0984844	0.936461	0.500086	0.496777	1
0.231644	0.229026	0.998084	0.805725	0.717543	0.500053	0.496777	1
0.727239	0.755103	1	0.998839	0.947129	0.500077	0.496777	1
0.78867	0.784509	0.940509	0.0205125	0.895878	0.500055	0.496778	1
0.251388	0.253341	0.836926	0.763833	0.752604	0.500066	0.499862	1
0.733142	0.773619	0.977709	0.00720187	0.839154	0.500063	0.49678	1
0.246766	0.232274	0.957493	0.745237	0.835674	0.500029	0.497114	1
0.729032	0.734022	0.199887	0.963647	0.493538	0.500088	0.496778	1
0.693252	0.733901	0.983505	1	0.897908	0.500049	0.496777	1
0.168495	0.162332	0.998838	1	0.705171	0.500096	0.496777	1
0.686397	0.725893	0.562611	0.0199016	0.917155	0.500047	0.49678	1
0.741173	0.775553	0.983787	0.029861	0.934984	0.500071	0.496777	1
0.775657	0.78225	1	0.0192455	0.939938	0.500095	0.496777	1
0.754767	0.788745	0.718467	0.0631816	0.875776	0.500078	0.496777	1
0.724611	0.746553	0.724515	0.998973	0.938918	0.500097	0.496777	1
0.685785	0.720298	0.719789	0.0299188	0.65672	0.500037	0.496788	1
0.734686	0.762496	0.948685	1	0.929487	0.500078	0.496777	1
0.244596	0.240893	0.638507	0.841605	0.82174	0.500061	0.496884	1
0.731442	0.753063	0.581075	0.633144	0.879977	0.500062	0.496777	1
0.739904	0.723949	1	0.630654	0.928096	0.500077	0.496777	1
0.0815592	0.0797762	1	1	0.928037	0.500072	0.496777	1
0.73794	0.770792	1	0.865839	0.943295	0.500067	0.496777	1
0.252779	0.255949	9.17332e-05	0.751964	0.916018	0.500051	0.496777	0
0.217705	0.22827	0.0693009	0.99999	0.827592	0.500049	0.496779	0
0.22223	0.217525	0.0893369	0.999983	0.941326	0.500045	0.496778	0
0.246258	0.267814	0.0445983	0.821211	0.852055	0.500048	0.496778	0
0.204425	0.206619	0.374815	1	0.825593	0.500062	0.496778	0
0.22124	0.22544	0.0903541	0.931954	0.825725	0.50005	0.496986	0
0.182857	0.178182	0.13358	1	0.608364	0.500036	0.496783	0
0.25167	0.257795	0.0612286	0.729951	0.932615	0.500066	0.496778	0
0.230819	0.232861	0.00131151	0.98131	0.871825	0.500054	0.496777	0
0.242077	0.243105	0.47168	0.771275	0.922303	0.500056	0.496777	0
0.693108	0.727847	0.836138	0.0581128	0.690333	0.500072	0.496778	0
0.765588	0.812851	0.828164	0.0127757	0.923152	0.500087	0.496777	0
0.742616	0.732431	0.224153	0.0247009	0.873669	0.500027	0.496778	0
0.0933268	0.108935	0.999944	1	0.897754	0.500044	0.496777	0
0.200827	0.204474	0.852337	1	0.9168	0.500038	0.496781	0
0.69068	0.699288	0.303396	1	0.863698	0.500057	0.496782	0
0.257273	0.269289	0.000308969	0.982022	0.886072	0.500034	0.496779	0
0.723738	0.748474	0.308295	1	0.682383	0.500078	0.496777	0
0.213554	0.208649	0.00390344	1	0.543946	0.500054	0.49678	0
0.189158	0.174276	0.0428338	1	0.926574	0.500048	0.496778	0
0.732352	0.762188	0.933456	0.99989	0.911412	0.500075	0.496777	0
0.231092	0.22945	0.000115336	0.789191	0.94396	0.500031	0.496777	0
0.0266025	0.0418637	1	1	0.855295	0.500042	0.496777	0
0.139767	0.13797	0.238205	1	0.932292	0.500039	0.496779	0
0.246436	0.242806	0.878864	0.732497	0.826447	0.50003	0.496787	0
0.23074	0.235191	0.263621	0.794664	0.392509	0.50007	0.498852	0
0.233857	0.238236	0.530017	0.784731	0.899034	0.500042	0.500016	0
0.231744	0.243038	0.0544742	0.897482	0.928856	0.500061	0.496778	0
0.260401	0.27866	0.0431477	0.720918	0.92973	0.500057	0.496777	0
0.243928	0.232122	0.957003	0.787472	0.665626	0.500058	0.496816	0
0.252569	0.245003	0.00042096	0.7564	0.925262	0.50005	0.496777	0
0.750887	0.766776	0.205935	0.383603	0.737854	0.500059	0.496778	0
0.676834	0.708343	0.924318	0.999135	0.635962	0.500085	0.496777	0
0.217703	0.197846	0.0144064	1	0.871872	0.500063	0.496778	0
0.249886	0.254868	4.5928e-07	0.744022	0.931854	0.500048	0.496777	0
0.267363	0.275435	0.0497595	0.76281	0.918856	0.500045	0.496889	0
0.196101	0.198682	0.149811	1	0.642263	0.50003	0.496791	0
0.224855	0.214642	0.997626	0.999996	0.930108	0.50005	0.496777	0
0.250445	0.249594	0.709713	0.718374	0.933678	0.500051	0.497048	0
0.19607	0.194282	0.591929	1	0.590354	0.500048	0.496777	0
0.20957	0.207625	0.513696	1	0.460863	0.500071	0.497885	0
0.242913	0.239124	0.392889	0.762045	0.926465	0.500032	0.496784	0
0.01125	0.00769917	8.23306e-08	1	0.887328	0.500078	0.496777	0
0.240338	0.239838	0.901156	0.927	0.857112	0.500038	0.496825	0
0.229667	0.22388	0.136306	0.981195	0.933919	0.500044	0.496877	0
0.259816	0.249152	0.0151587	0.774689	0.791932	0.500044	0.50001	0
0.0732704	0.0762395	1.71295e-05	1	0.879492	0.500051	0.496777	0
0.172058	0.162798	0.551543	1	0.932612	0.500044	0.496778	0
0.177182	0.165001	0.182574	1	0.70542	0.500039	0.496779	0
0.214832	0.220267	0.573676	1	0.874375	0.500041	0.49679	0
0.257667	0.267755	0.430704	0.739043	0.80427	0.500052	0.496784	0
0.21507	0.219192	0.058598	0.831504	0.937614	0.500058	0.496777	0
0.229847	0.222015	0.166129	1	0.852748	0.500035	0.496962	0
0.13659	0.13725	0.0355741	1	0.90116	0.500072	0.496777	0
0.249993	0.247558	0.367558	0.83012	0.903659	0.500043	0.496785	0
0.238171	0.242449	0.545797	0.764939	0.878355	0.500032	0.496783	0
0.235998	0.241326	0.951599	0.759248	0.915095	0.50005	0.496778	0
0.249803	0.258527	0.919132	0.762516	0.652685	0.500058	0.496785	0
0.00840016	0.00539727	6.40929e-09	1	0.923072	0.500042	0.496777	0
0.245027	0.246211	0.00162104	0.773869	0.928814	0.500047	0.496781	0
0.0745401	0.0898607	4.96732e-06	1	0.882756	0.50006	0.496777	0
0.227428	0.241002	0.0451315	0.810483	0.835378	0.500021	0.497055	0
0.223417	0.222734	0.297976	0.983854	0.910691	0.500074	0.496777	0
0.238122	0.231838	0.00209816	0.761372	0.924204	0.500045	0.496879	0
0.252885	0.256766	0.0252545	0.734928	0.838746	0.500044	0.496803	0
0.235614	0.231965	0.00495739	0.769652	0.890164	0.500055	0.496777	0
0.24825	0.245883	0.150298	0.779828	0.871797	0.500043	0.496792	0
0.245871	0.263116	0.112484	0.783199	0.929668	0.500063	0.496777	0
0.149836	0.145094	0.326905	1	0.602575	0.500052	0.496815	0
0.192703	0.204203	0.0618628	1	0.833079	0.500048	0.496788	0
0.73106	0.715111	0.0215902	0.998662	0.918238	0.50006	0.496777	0
0.23424	0.244428	0.271177	0.844169	0.930509	0.500042	0.496842	0
0.245045	0.254939	0.0101181	0.772221	0.902766	0.50004	0.500017	0
0.147605	0.147444	0.466294	1	0.8505	0.500051	0.496792	0
0.255649	0.249762	0.0321862	0.733074	0.890081	0.500032	0.496823	0
0.180321	0.170748	0.835313	1	0.844426	0.500071	0.496777	0
0.246997	0.26195	0.999806	0.749252	0.928016	0.500071	0.496777	0
0.778088	0.787628	0.108173	0.974236	0.90656	0.500042	0.496809	0
0.748379	0.790964	0.117692	0.0222282	0.86737	0.500044	0.496778	0
0.185266	0.182057	0.00647491	1	0.857363	0.500067	0.496777	0
0.236662	0.242175	0.872152	0.858747	0.871371	0.500069	0.496777	0
0.205393	0.191291	0.0118058	1	0.933895	0.500049	0.496778	0
0.264171	0.259513	2.82513e-05	0.778067	0.774088	0.500047	0.496778	0
0.205939	0.197478	0.043188	0.993542	0.903985	0.500039	0.496785	0
0.126582	0.116605	0.341697	1	0.435204	0.500062	0.498719	0
0.146675	0.150666	0.357565	1	0.902124	0.50004	0.496779	0
0.231732	0.246117	0.00695198	1	0.883181	0.500046	0.496778	0
0.226961	0.236508	0.999975	0.878441	0.911031	0.500043	0.496777	0
0.242903	0.23813	0.305881	0.755825	0.904735	0.500051	0.496777	0
0.26883	0.26815	0.242702	0.778049	0.825578	0.500032	0.496781	0
0.162631	0.163705	0.73865	1	0.749221	0.500065	0.496778	0
0.239165	0.245933	0.288286	0.772659	0.772968	0.500045	0.496828	0
0.169803	0.166803	0.0197658	1	0.932647	0.500035	0.496778	0
0.186519	0.180924	0.725474	1	0.936071	0.500068	0.496777	0
0.186971	0.173435	0.470495	1	0.901389	0.50005	0.497742	0
0.148185	0.108437	0.217265	1	0.907736	0.50007	0.497272	0
0.0553718	0.052783	0.00180105	1	0.901083	0.500062	0.496778	0
0.123544	0.105825	0.193656	1	0.900144	0.500042	0.496792	0
0.226879	0.217055	0.638621	0.955632	0.500481	0.500046	0.496801	0
0.255743	0.240643	0.0406013	0.258001	0.626258	0.500023	0.504787	1
0.774187	0.708941	0.999893	0.979004	0.218198	0.500044	0.504788	1
0.755796	0.698573	0.999871	0.97973	0.726228	0.50003	0.504788	1
0.781873	0.757083	0.0019629	0.99397	0.368902	0.500048	0.504787	1
0.259142	0.243729	0.884368	0.250767	0.746236	0.500016	0.504787	1
0.763478	0.710764	0.00172574	0.993879	0.259713	0.500025	0.504787	1
0.599247	0.565345	1	0.646612	0.658261	0.500009	0.504788	1
0.783013	0.843578	1	0.991089	0.675321	0.500028	0.504788	1
0.719158	0.665043	0.994139	0.913645	0.259844	0.50003	0.504788	1
0.262199	0.239815	0.10272	0.255375	0.233891	0.500011	0.504779	1
0.241815	0.227949	0.999898	0.252887	0.31794	0.500014	0.504788	1
0.785474	0.733829	0.176857	0.972887	0.261761	0.500009	0.504788	1
0.775486	0.708744	0.490427	0.963723	0.27909	0.500023	0.504787	1
0.78007	0.726928	1	0.985704	0.477161	0.500052	0.504788	1
0.730784	0.680787	0.167059	0.906242	0.661742	0.499995	0.504788	1
0.456023	0.446573	0.999508	0.000727088	0.733989	0.499998	0.504788	1
0.736825	0.700855	2.11978e-06	0.965012	0.284304	0.500017	0.504788	1
0.714723	0.68831	0.00100002	0.962529	0.745083	0.500005	0.504788	1
0.611786	0.597057	0.999791	0.00260145	0.408954	0.500005	0.504788	1
0.222974	0.212193	0.145085	0.247925	0.52392	0.500012	0.504788	1
0.692444	0.646457	1	0.937662	0.710869	0.500009	0.504788	1
0.769475	0.732894	0.379542	0.989655	0.780161	0.49998	0.504788	1
0.643692	0.580056	0.999235	0.660762	0.603624	0.50002	0.504788	1
0.762182	0.712243	0.999989	0.980597	0.771069	0.500004	0.504788	1
0.782488	0.723466	1	0.963402	0.231002	0.500005	0.504788	1
0.752107	0.707496	0.0439918	0.968741	0.79568	0.500009	0.504788	1
0.736383	0.684692	0.860637	0.960535	0.773748	0.500018	0.504781	1
0.753648	0.745826	1	0.980589	0.836986	0.500014	0.504788	1
0.768145	0.722717	0.999998	0.938708	0.504659	0.500011	0.504788	1
0.108962	0.115385	1	1.79458e-06	0.575223	0.500003	0.504788	1
0.15687	0.148628	1	0.186029	0.909384	0.499993	0.504788	1
0.773004	0.817134	1	0.987222	0.624253	0.500031	0.504788	1
0.780699	0.807529	1	0.964904	0.723599	0.500028	0.504788	1
0.751888	0.708271	0.991352	0.967818	0.404972	0.500029	0.504788	1
0.688281	0.691863	1	0.95374	0.824572	0.499981	0.504788	1
0.776033	0.721236	0.0262904	0.982624	0.451192	0.500024	0.504788	1
0.691725	0.651054	2.05864e-10	0.700095	0.47851	0.50002	0.504788	1
0.728206	0.673736	1	0.970083	0.682677	0.500016	0.504788	1
0.771857	0.796786	0.999999	0.979849	0.627795	0.500028	0.504788	1
0.762936	0.693929	0.99978	0.980183	0.231294	0.500014	0.504788	1
0.173412	0.168319	0.00257594	0.0543648	0.47929	0.500006	0.504788	1
0.180648	0.176186	3.36519e-10	0.0175396	0.384447	0.500012	0.504788	1
0.259709	0.240601	0.971635	0.267569	0.342593	0.500025	0.504788	1
0.784262	0.732432	0.754854	0.977663	0.270045	0.500045	0.501808	1
0.216801	0.208196	3.55943e-09	0.246789	0.37293	0.49999	0.504788	1
0.77864	0.706828	4.28182e-05	0.861783	0.359558	0.499997	0.504788	1
0.778873	0.716673	0.993473	0.977432	0.252894	0.500017	0.504788	1
0.77263	0.719389	0.999923	0.976167	0.800992	0.499998	0.504788	1
0.774076	0.710292	1	0.992256	0.717555	0.500008	0.504788	1
0.523533	0.509177	1	0.688749	0.845127	0.499997	0.504788	1
0.655556	0.61978	0.174268	0.654568	0.300459	0.50001	0.504788	1
0.259592	0.24852	0.10541	0.25992	0.459734	0.5	0.504786	1
0.769772	0.734293	0.000296008	0.965043	0.216324	0.500013	0.504787	1
0.747411	0.684325	5.14049e-07	0.918631	0.211296	0.499997	0.504788	1
0.223921	0.21118	0.720962	0.260916	0.839696	0.50001	0.504787	1
0.259614	0.243514	0.315973	0.263876	0.341503	0.500027	0.502766	1
0.781075	0.729722	0.999982	0.976255	0.348051	0.500011	0.504788	1
0.760749	0.688356	0.247465	0.988612	0.596478	0.500035	0.504765	1
0.778841	0.735132	0.999449	0.953892	0.345719	0.499997	0.504788	1
0.775026	0.74114	0.00159037	0.951246	0.23588	0.500002	0.504788	1
0.134045	0.137912	0.985494	0.0048529	0.372168	0.50002	0.504788	1
0.0213598	0.037927	0.999824	4.92935e-111	0.404953	0.499998	0.504788	1
0.618265	0.594381	0.010059	0.819766	0.620557	0.500024	0.504788	1
0.230793	0.228503	0.999423	0.233028	0.873936	0.500023	0.504788	1
0.610198	0.578939	1	0.822696	0.622568	0.499997	0.504788	1
0.732822	0.704864	0.60469	0.93552	0.485726	0.500027	0.504787	1
0.772651	0.73144	1	0.97033	0.754877	0.499987	0.504788	1
0.754726	0.710887	0.0580004	0.986835	0.466146	0.500015	0.504787	1
0.780257	0.751237	1	0.990533	0.625296	0.500021	0.504788	1
0.775051	0.703543	0.9997	0.94802	0.200493	0.500012	0.504788	1
0.776096	0.742908	1.70856e-07	0.933465	0.257444	0.50001	0.504788	1
0.736467	0.692261	0.986504	0.930346	0.302838	0.500011	0.504788	1
0.778912	0.7298	0.999071	0.960336	0.266386	0.500004	0.504788	1
0.778923	0.71637	1	0.96497	0.849483	0.499986	0.504788	1
0.25169	0.233949	0.0118277	0.261069	0.251972	0.500009	0.504788	1
0.184712	0.181656	0.999897	0.244693	0.60056	0.500009	0.504788	1
0.743405	0.731601	0.999997	0.843063	0.561089	0.500002	0.504788	1
0.783981	0.734878	0.0101344	0.913427	0.319696	0.500013	0.504787	1
0.757103	0.748338	1	0.991677	0.432647	0.500046	0.504788	1
0.240769	0.239946	0.898173	0.242908	0.345927	0.500016	0.504788	1
0.2637	0.248654	0.759164	0.265873	0.314255	0.500003	0.504787	1
0.781006	0.73353	1	0.995746	0.444071	0.500025	0.504788	1
0.224724	0.216458	0.969562	0.263365	0.247826	0.500026	0.504788	1
0.767368	0.71255	2.46032e-05	0.860461	0.473714	0.499997	0.504788	1
0.0952854	0.129956	9.63587e-07	1.5709e-31	0.870204	0.500014	0.504788	1
0.699049	0.639462	5.17627e-05	0.893929	0.300525	0.499989	0.504788	1
0.663627	0.664407	0.985104	0.605567	0.824571	0.499999	0.504788	1
0.77403	0.767064	1	0.98751	0.65809	0.500024	0.504788	1
0.022441	0.0283668	0.318683	3.32819e-84	0.744218	0.499999	0.504788	1
0.780913	0.731576	1	0.985677	0.681555	0.500011	0.504788	1
0.769026	0.690041	0.999988	0.920429	0.721894	0.500005	0.504788	1
0.256347	0.236218	0.999996	0.252892	0.711967	0.500005	0.504788	1
0.742608	0.688321	0.999999	0.968302	0.346165	0.500016	0.504788	1
0.784744	0.749616	0.216795	0.978866	0.448981	0.500012	0.504787	1
0.758225	0.748407	1	0.972609	0.725117	0.500002	0.504788	1
0.247258	0.239838	0.861324	0.242945	0.669951	0.500015	0.504785	1
0.654528	0.615835	0.999563	0.863643	0.470506	0.500028	0.504788	1
0.773662	0.729358	0.939885	0.915402	0.315005	0.500019	0.504778	1
0.174642	0.174988	0.999996	0.0630402	0.603007	0.500013	0.504788	1
0.776198	0.746139	0.999999	0.964007	0.5946	0.500006	0.504788	1
0.190714	0.173347	0.045075	0.0848401	0.530708	0.499995	0.504788	1
0.787125	0.752468	0.972185	0.919195	0.279831	0.500023	0.504787	1
0.764616	0.701066	3.40786e-05	0.941715	0.499269	0.500014	0.504788	1
0.71361	0.67859	0.999971	0.963872	0.705736	0.500006	0.504788	1
0.773466	0.733807	0.998347	0.971944	0.333328	0.500019	0.504788	1
0.775929	0.73977	0.870056	0.97192	0.290086	0.50001	0.504788	1
0.673592	0.631366	1.96616e-07	0.895977	0.310678	0.499996	0.504788	1
0.742008	0.698766	2.10967e-06	0.925716	0.566935	0.500012	0.504787	1
0.752909	0.710106	1	0.974019	0.775928	0.50001	0.504788	1
0.244054	0.230304	4.13571e-11	0.257529	0.231116	0.499995	0.504788	1
0.0640649	0.0770912	0.999987	1.28104e-05	0.754007	0.499991	0.504788	1
0.781484	0.726898	4.56311e-07	0.941223	0.297185	0.499994	0.504788	1
0.768416	0.740944	0.628532	0.953677	0.345688	0.500038	0.504745	1
0.13634	0.145797	0.999238	0.00184529	0.293511	0.500011	0.504788	1
0.737242	0.683331	0.999992	0.977849	0.888334	0.50001	0.504788	1
0.769076	0.765888	0.190503	0.972719	0.853626	0.500013	0.504788	1
0.615391	0.582253	0.20039	1.37628e-34	0.268175	0.500015	0.504788	1
0.591383	0.55646	1	0.57095	0.698563	0.500006	0.504788	1
0.664885	0.620791	0.999758	0.953576	0.501522	0.500003	0.504788	1
0.747473	0.687696	3.13309e-06	0.740856	0.34888	0.500002	0.504788	1
0.147557	0.155097	0.298079	0.150185	0.721743	0.500003	0.504787	1
0.770727	0.762664	0.999995	0.990776	0.615183	0.500033	0.504788	1
0.786976	0.736057	0.613713	0.979296	0.261111	0.500007	0.504788	1
0.772965	0.748191	0.00542644	0.957964	0.787412	0.499983	0.504788	1
0.249592	0.238861	4.50381e-05	0.276288	0.282566	0.500003	0.504788	1
0.779248	0.732905	0.981953	0.989109	0.319429	0.500038	0.504788	1
0.711894	0.650942	3.72944e-10	0.864353	0.352867	0.499995	0.504788	1
0.770197	0.72454	0.999992	0.972554	0.757318	0.5	0.504788	1
0.258053	0.237893	0.999793	0.243925	0.258127	0.500029	0.504788	1
0.171511	0.169352	0.999991	0.0173401	0.319009	0.500012	0.504788	1
0.698209	0.710726	0.999997	0.933767	0.559028	0.500002	0.504788	1
0.259325	0.246606	0.345141	0.269405	0.859386	0.500007	0.504787	1
0.765633	0.709268	0.967105	0.98357	0.208698	0.500029	0.504788	1
0.742827	0.746781	1	0.972927	0.751084	0.500002	0.504788	1
0.260142	0.23784	0.459718	0.26455	0.803411	0.500027	0.504788	1
0.684496	0.653228	0.997681	8.72143e-07	0.528196	0.500027	0.504788	1
0.770407	0.683869	0.195983	0.907474	0.212886	0.499992	0.504788	1
0.626526	0.588683	1	0.767991	0.26955	0.500021	0.504788	1
0.257758	0.242101	0.023525	0.274959	0.323049	0.500002	0.504788	1
0.693537	0.648424	1.14737e-06	0.922128	0.25024	0.500033	0.504788	1
0.785953	0.738226	0.99986	0.972209	0.33597	0.500031	0.504788	1
0.76349	0.704501	0.981682	0.872262	0.235217	0.499997	0.504787	1
0.259398	0.243629	0.999984	0.257243	0.249847	0.500007	0.504788	1
0.105826	0.117768	0.999213	9.8484e-49	0.260273	0.500018	0.504788	1
0.763902	0.698637	0.357429	0.856318	0.414009	0.499996	0.504788	1
0.701207	0.700368	1	0.966803	0.619727	0.500017	0.504788	1
0.744321	0.672934	0.00493419	0.986948	0.551852	0.500043	0.504788	1
0.777001	0.716652	0.991723	0.994706	0.266719	0.500022	0.504788	1
0.69272	0.65079	0.062447	0.842478	0.427923	0.50002	0.504788	1
0.766834	0.721009	0.911191	0.985348	0.24454	0.500045	0.504787	1
0.159455	0.164104	0.998909	0.0414429	0.487535	0.500024	0.504788	1
0.729766	0.694446	1.04949e-08	0.945712	0.255667	0.499998	0.504788	1
0.774358	0.720158	0.00149726	0.95197	0.54108	0.500003	0.504786	1
0.246356	0.232938	6.53702e-07	0.244043	0.3806	0.500007	0.504788	1
0.747605	0.688087	0.999579	0.966076	0.272382	0.500012	0.504788	1
0.229093	0.220858	0.994704	0.258453	0.405345	0.499991	0.504787	1
0.767627	0.743701	0.143526	0.970202	0.260217	0.50001	0.504781	1
0.736841	0.724198	1	0.974193	0.377563	0.500035	0.504788	1
0.746588	0.6879	0.192829	0.983109	0.511854	0.500032	0.504788	1
0.769319	0.706849	0.998281	0.953896	0.240909	0.500012	0.504788	1
0.719927	0.680716	1	0.835214	0.552267	0.500023	0.504788	1
0.224757	0.214066	2.15393e-05	0.231915	0.230192	0.500016	0.504788	1
0.224456	0.210274	0.999988	0.230605	0.298933	0.500016	0.504788	1
0.140168	0.134939	1	0.0284446	0.63828	0.500029	0.504788	1
0.741176	0.754298	1	0.989015	0.72692	0.50002	0.504788	1
0.787358	0.745192	4.53409e-06	0.963381	0.390495	0.500012	0.504787	1
0.255141	0.24379	0.999998	0.251121	0.806864	0.500009	0.504788	1
0.753063	0.710181	0.000233183	0.989979	0.274481	0.500036	0.504788	1
0.161803	0.166907	0.307217	0.173881	0.787528	0.500026	0.504788	1
0.693586	0.668816	1	0.950739	0.52425	0.500021	0.504788	1
0.785102	0.761835	1	0.993368	0.729044	0.500008	0.504788	1
0.243667	0.231957	9.20911e-05	0.269142	0.399237	0.500005	0.504788	1
0.779324	0.736607	3.19291e-07	0.957828	0.301041	0.500016	0.504788	1
0.784446	0.727614	0.591633	0.984841	0.316213	0.500035	0.504697	1
0.212418	0.208429	0.999722	0.242948	0.322584	0.500015	0.504788	1
0.717478	0.656892	0.997464	0.28214	0.226989	0.500044	0.504788	1
0.718881	0.68407	0.999994	0.947174	0.334761	0.500034	0.504788	1
0.741472	0.693729	1.90598e-06	0.859317	0.295129	0.500013	0.504788	1
0.786029	0.748015	0.112926	0.972313	0.612184	0.500017	0.504785	1
0.256359	0.241793	0.166203	0.25238	0.621	0.5	0.504742	1
0.769601	0.73003	0.999321	0.994828	0.563285	0.500021	0.504788	1
0.146068	0.150679	1	0.132397	0.915995	0.500025	0.504788	1
0.255595	0.247001	0.0167478	0.25961	0.554008	0.500012	0.504787	1
0.705485	0.676229	0.999987	0.91277	0.363375	0.499999	0.504788	1
0.258592	0.241763	0.999935	0.25839	0.301956	0.500001	0.504788	1
0.74892	0.708758	0.000810642	0.969369	0.302082	0.500021	0.504788	1
0.782204	0.726525	0.999999	0.941038	0.621052	0.500005	0.504788	1
0.754449	0.678067	0.932978	0.93964	0.339081	0.500015	0.504787	1
0.252054	0.242273	0.999984	0.252678	0.791248	0.499991	0.504788	1
0.26333	0.243284	0.0877786	0.248705	0.293524	0.500006	0.504779	1
0.780092	0.757628	5.09267e-06	0.976072	0.239892	0.500029	0.504787	1
0.120807	0.141711	1	0.0825111	0.72963	0.500013	0.504788	1
0.258135	0.24297	0.970671	0.2675	0.693861	0.500006	0.504745	1
0.187709	0.184679	0.998602	0.127209	0.26322	0.50002	0.504788	1
0.781615	0.719659	0.999811	0.979293	0.443843	0.500023	0.504788	1
0.611177	0.579808	0.113462	0.772354	0.532676	0.500008	0.504788	1
0.742605	0.698406	0.916583	0.932803	0.529173	0.500021	0.504788	1
0.694651	0.64738	0.000810105	0.922001	0.765661	0.5	0.504788	1
0.263086	0.243353	0.999758	0.260884	0.21594	0.500007	0.504788	1
0.139037	0.149203	0.999994	0.000207594	0.25973	0.500008	0.504788	1
0.75636	0.689219	0.143839	0.965927	0.226321	0.500036	0.504788	1
0.695946	0.766285	0.999978	0.95418	0.56514	0.500001	0.504788	1
0.774197	0.735615	0.985276	0.970803	0.277475	0.500027	0.50474	1
0.7811	0.731287	0.100958	0.993201	0.314655	0.500032	0.504788	1
0.783029	0.706722	0.998866	0.984574	0.623906	0.500006	0.504788	1
0.773418	0.747676	0.0877766	0.959007	0.613764	0.499998	0.504788	1
0.72278	0.723048	1	0.965391	0.609493	0.500031	0.504788	1
0.252719	0.236004	0.194666	0.258523	0.300555	0.500014	0.504788	1
0.786134	0.740032	0.989462	0.991748	0.300415	0.500017	0.504788	1
0.773831	0.728594	0.998645	0.99209	0.258194	0.500026	0.504787	1
0.746741	0.689277	0.99965	0.983722	0.240358	0.500025	0.504788	1
0.131902	0.136662	1	0.00322033	0.313834	0.500018	0.504788	1
0.242671	0.229171	0.876141	0.205634	0.824644	0.500029	0.504709	1
0.781544	0.767483	0.999999	0.960992	0.665175	0.499995	0.504788	1
0.770889	0.724975	0.000233815	0.952137	0.174749	0.500004	0.504788	1
0.262046	0.241722	0.466899	0.251549	0.347429	0.500021	0.504772	1
0.747895	0.724767	0.999966	0.993425	0.28749	0.500029	0.504788	1
0.689932	0.653438	1	0.943334	0.748494	0.500017	0.504788	1
0.24679	0.226856	0.929173	0.248306	0.460522	0.500009	0.504788	1
0.769032	0.68655	0.994974	0.905948	0.359837	0.499998	0.504787	1
0.667807	0.636156	5.5078e-05	0.0338985	0.365692	0.500008	0.504788	1
0.768614	0.719694	0.999938	0.989035	0.425022	0.500022	0.504788	1
0.769887	0.740838	0.0579955	0.971214	0.422506	0.500034	0.504788	1
0.778973	0.760829	1	0.979587	0.599788	0.500004	0.504788	1
0.775681	0.69486	0.999996	0.992418	0.298025	0.500038	0.504788	1
0.772649	0.729861	0.999983	0.987238	0.352753	0.500021	0.504788	1
0.779017	0.720283	0.992372	0.985085	0.490294	0.499989	0.504788	1
0.776008	0.722814	0.0516431	0.972699	0.260363	0.500028	0.504788	1
0.65144	0.653832	0.999965	0.871166	0.723466	0.500013	0.504788	1
0.745595	0.699832	0.327331	0.972762	0.587915	0.500019	0.504782	1
0.748997	0.697021	0.00660445	0.966975	0.316788	0.500017	0.504788	1
0.769243	0.693826	1	0.96685	0.648127	0.500019	0.504788	1
0.252126	0.231373	0.00070489	0.263947	0.36981	0.500001	0.504788	1
0.652171	0.612877	0.999962	2.59485e-11	0.224789	0.500054	0.504788	1
0.243732	0.231141	1	0.26036	0.903303	0.50001	0.504788	1
0.708194	0.651701	0.999998	0.913959	0.263762	0.5	0.504788	1
0.762309	0.697962	1	0.98491	0.790581	0.499989	0.504788	1
0.586905	0.580562	1	0.195792	0.730328	0.50001	0.504788	1
0.745569	0.696369	1.13139e-08	0.945934	0.365676	0.49999	0.504788	1
0.762178	0.723205	4.98557e-08	0.957736	0.338778	0.500024	0.504788	1
0.73542	0.700369	1	0.926501	0.880464	0.499982	0.504788	1
0.74544	0.714621	0.946658	0.943578	0.672009	0.499996	0.504788	1
0.743771	0.68262	0.999957	0.935009	0.310891	0.500011	0.504788	1
0.204529	0.212965	0.999998	0.19178	0.45349	0.500023	0.504788	1
0.772875	0.723696	5.27808e-08	0.94454	0.263688	0.500028	0.504788	1
0.778838	0.707648	0.0359133	0.952852	0.529462	0.500012	0.504788	1
0.745723	0.677622	1	0.987743	0.230756	0.500033	0.504788	1
0.627018	0.59619	0.364862	0.852358	0.285546	0.500018	0.504788	1
0.257017	0.242984	0.865303	0.268874	0.682655	0.500008	0.50468	1
0.775707	0.829483	0.999983	0.98274	0.675739	0.500003	0.504788	1
0.6715	0.617256	0.999907	0.000671184	0.518301	0.500003	0.504788	1
0.254789	0.239873	0.999988	0.262589	0.926631	0.500003	0.504788	1
0.233362	0.213931	0.999677	0.256657	0.248324	0.500009	0.504788	1
0.753315	0.72048	7.08668e-06	0.984336	0.308424	0.500017	0.504788	1
0.22771	0.221019	0.999968	0.103122	0.405632	0.500024	0.504788	1
0.224119	0.211341	0.999868	0.0504983	0.562412	0.500037	0.504788	1
0.773819	0.719596	0.0617153	0.965621	0.500966	0.500029	0.504788	1
0.263791	0.246531	0.81585	0.254334	0.732556	0.500008	0.504788	1
0.773999	0.742741	0.354895	0.958262	0.243781	0.500022	0.504788	1
0.714467	0.6884	0.000202908	0.953321	0.337407	0.500014	0.504788	1
0.196069	0.202336	0.998911	0.0100953	0.325533	0.50002	0.504788	1
0.644601	0.60551	1	0.0505153	0.269988	0.500023	0.504788	1
0.708338	0.645755	0.999962	0.126749	0.246605	0.500009	0.504788	1
0.674809	0.624466	1	0.847425	0.779771	0.500009	0.504788	1
0.63733	0.647617	1	0.759562	0.639512	0.500025	0.504788	1
0.766785	0.793704	0.999909	0.985744	0.732393	0.500036	0.504788	1
0.774719	0.771076	1	0.989123	0.524809	0.500023	0.504788	1
0.7132	0.676861	0.000226415	0.924619	0.564432	0.500015	0.504788	1
0.789721	0.748891	0.90285	0.975866	0.449141	0.50002	0.504788	1
0.773521	0.718759	0.0266026	0.981835	0.217024	0.500025	0.504788	1
0.790866	0.776642	0.00026785	0.971723	0.431633	0.500034	0.504787	1
0.783729	0.743787	0.725461	0.97154	0.29133	0.500022	0.504788	1
0.259994	0.257268	0.0582158	0.256834	0.713325	0.500011	0.504711	1
0.777708	0.720375	1	0.942996	0.690944	0.500016	0.504788	1
0.761845	0.716672	0.311455	0.965952	0.259503	0.500021	0.504788	1
0.762331	0.733047	3.50315e-06	0.976264	0.245599	0.500026	0.504788	1
0.246886	0.22715	0.99999	0.252739	0.931814	0.500016	0.504788	1
0.758332	0.74558	0.999993	0.991175	0.694631	0.499992	0.504788	1
0.778172	0.775379	0.999442	0.953977	0.710943	0.500021	0.504788	1
0.664592	0.646189	1	0.813638	0.808917	0.500006	0.504788	1
0.227916	0.224227	0.836433	0.262249	0.832422	0.500017	0.504366	1
0.725361	0.680083	0.402132	0.939443	0.686341	0.499994	0.504788	1
0.694151	0.653124	1	5.25641e-06	0.230758	0.500031	0.504788	1
0.25163	0.236308	0.656402	0.249401	0.850012	0.500033	0.504499	1
0.232633	0.226522	1.24338e-05	0.248676	0.332855	0.500006	0.504788	1
0.113326	0.125114	0.999968	2.88527e-16	0.238535	0.500011	0.504788	1
0.171152	0.170673	1	0.108586	0.448059	0.50003	0.504788	1
0.492764	0.467732	0.992861	2.13173e-39	0.32826	0.500013	0.504788	1
0.733951	0.673887	0.999872	0.942386	0.645932	0.5	0.504788	1
0.760907	0.684445	0.999977	0.965601	0.833731	0.500021	0.504788	1
0.732325	0.678696	0.993394	0.971365	0.322723	0.5	0.504788	1
0.174241	0.176334	0.999753	0.135827	0.251315	0.500009	0.504788	1
0.256408	0.245705	0.00157751	0.254532	0.272453	0.500022	0.504748	1
0.257983	0.238816	0.997049	0.248457	0.61043	0.500006	0.504664	1
0.223898	0.214334	1	0.261425	0.92489	0.500014	0.504788	1
0.528367	0.5365	1	8.29032e-06	0.561306	0.500029	0.504788	1
0.239224	0.22935	0.904454	0.245636	0.711656	0.500016	0.504787	1
0.781361	0.726237	0.941164	0.987355	0.259487	0.50004	0.504788	1
0.763192	0.704539	0.0037714	0.862838	0.237914	0.500006	0.504788	1
0.778892	0.686436	0.73983	0.992412	0.249114	0.500037	0.504788	1
0.76075	0.728555	0.057751	0.917635	0.431719	0.499984	0.504788	1
0.760417	0.690384	0.999999	0.969989	0.289223	0.500005	0.504788	1
0.745123	0.693188	0.998275	0.986138	0.273669	0.500038	0.504788	1
0.766361	0.726732	0.886366	0.986355	0.378696	0.500009	0.504788	1
0.776674	0.714958	0.413563	0.890333	0.309327	0.499999	0.504785	1
0.596394	0.576999	0.964979	0.703815	0.366353	0.500015	0.504788	1
0.766469	0.709823	1	0.978818	0.684532	0.500012	0.504788	1
0.634396	0.608989	0.984473	0.840071	0.698851	0.500007	0.504788	1
0.73854	0.753305	1	0.981287	0.728517	0.500024	0.504788	1
0.781468	0.70863	0.999992	0.936766	0.334315	0.499994	0.504788	1
0.729662	0.676961	0.935479	0.962145	0.307018	0.500014	0.504788	1
0.259381	0.245552	0.0114172	0.257065	0.679258	0.499998	0.504712	1
0.691656	0.6554	0.999999	0.928112	0.252578	0.500028	0.504788	1
0.650063	0.616501	5.30614e-05	0.313852	0.381684	0.500014	0.504788	1
0.245435	0.229808	0.984074	0.255536	0.387967	0.500015	0.504788	1
0.753936	0.712487	0.869665	0.918805	0.38439	0.500003	0.504788	1
0.779488	0.731464	0.975097	0.9874	0.323029	0.500043	0.504788	1
0.777295	0.726249	0.544203	0.897814	0.362662	0.500025	0.504788	1
0.251677	0.246589	0.448709	0.262201	0.360621	0.500014	0.504783	1
0.226914	0.210457	0.999976	0.267131	0.307812	0.499996	0.504788	1
0.750157	0.679734	0.988856	0.977579	0.334417	0.500018	0.504788	1
0.786906	0.723018	0.999992	0.974091	0.285128	0.500003	0.504788	1
0.781296	0.733249	0.00239734	0.881527	0.460661	0.499997	0.504787	1
0.776372	0.732241	1	0.997378	0.382072	0.500042	0.504788	1
0.738088	0.699259	0.50441	0.978626	0.346054	0.500022	0.504788	1
0.708301	0.637389	0.999889	0.927006	0.278888	0.500007	0.504788	1
0.763974	0.707011	0.99983	0.987044	0.582793	0.500009	0.504788	1
0.26162	0.240628	0.880052	0.266261	0.712145	0.500024	0.504781	1
0.759733	0.719977	0.957956	0.926673	0.29545	0.500001	0.504788	1
0.711355	0.669499	1	0.938302	0.753494	0.499999	0.504788	1
0.787849	0.731085	1	0.984296	0.383874	0.500014	0.504788	1
0.263782	0.262002	0.393498	0.255766	0.202678	0.500009	0.504781	1
0.178359	0.188185	0.0657101	0.272972	0.473813	0.50001	0.504788	1
0.255778	0.239705	0.000282899	0.258865	0.632293	0.500016	0.502343	1
0.772221	0.738262	0.947994	0.884544	0.351115	0.500022	0.504788	1
0.256401	0.229068	0.999586	0.25562	0.30517	0.500012	0.504788	1
0.785687	0.740887	0.789758	0.852774	0.690058	0.500007	0.504455	1
0.735126	0.681939	0.999467	0.967986	0.226025	0.500019	0.504788	1
0.771041	0.726931	0.875374	0.99167	0.268398	0.50003	0.504788	1
0.783689	0.771762	1	0.98968	0.78008	0.500007	0.504788	1
0.609888	0.586197	0.336916	0.768766	0.260947	0.500005	0.504787	1
0.697869	0.721685	1	0.964236	0.504445	0.500029	0.504788	1
0.241978	0.224903	6.57711e-06	0.273908	0.547757	0.499994	0.504788	1
0.218334	0.211847	0.984075	0.231485	0.584669	0.500017	0.504788	1
0.713149	0.766037	1	0.95861	0.561557	0.500014	0.504788	1
0.258366	0.249003	0.828076	0.249014	0.22287	0.500037	0.504765	1
0.767452	0.723814	0.000780084	0.926695	0.320159	0.500015	0.504788	1
0.781047	0.731031	0.999874	0.990877	0.258753	0.499998	0.504788	1
0.728667	0.659468	0.999779	0.885186	0.533769	0.50002	0.504788	1
0.78446	0.734765	0.000955907	0.964528	0.451534	0.500004	0.504781	1
0.77834	0.73581	2.29194e-06	0.974286	0.209687	0.500001	0.504788	1
0.590292	0.571366	0.999685	1.57115e-10	0.824526	0.499997	0.504788	1
0.736409	0.694892	0.000930918	0.955886	0.383019	0.500025	0.504679	1
0.71558	0.670137	0.919735	0.810532	0.285455	0.500016	0.504788	1
0.783039	0.724292	1	0.973613	0.355811	0.500028	0.504788	1
0.762317	0.724235	0.00242837	0.952416	0.334118	0.500011	0.504787	1
0.620815	0.600421	0.999983	0.0610087	0.675339	0.500035	0.504788	1
0.238165	0.231883	6.20475e-09	0.232921	0.257272	0.500008	0.504788	1
0.540816	0.536728	1	6.28575e-16	0.670684	0.499988	0.504788	1
0.76452	0.70111	0.000324681	0.959543	0.232902	0.499994	0.504788	1
0.12181	0.125408	1	4.85605e-06	0.772922	0.499992	0.504788	1
0.783672	0.813217	1	0.972858	0.762839	0.50001	0.504788	1
0.260716	0.242073	0.426364	0.237059	0.392055	0.500034	0.504786	1
0.25768	0.237437	0.0166486	0.268006	0.527881	0.499999	0.504788	1
0.772195	0.712901	0.999905	0.990453	0.234211	0.500044	0.504788	1
0.247873	0.231808	0.999991	0.273304	0.92887	0.500007	0.504788	1
0.197204	0.195377	0.999873	0.245317	0.321186	0.500009	0.504788	0
0.26221	0.242822	0.0095342	0.274222	0.468113	0.500021	0.502652	0
0.244747	0.23707	0.051507	0.262983	0.409738	0.500008	0.504777	0
0.261172	0.238237	0.000197818	0.260545	0.368353	0.500017	0.504581	0
0.256628	0.221089	9.44036e-07	0.246105	0.678364	0.500034	0.504788	0
0.78204	0.721033	0.359617	0.888776	0.624019	0.500008	0.504784	0
0.232209	0.221978	0.00105102	0.255438	0.504885	0.5	0.50478	0
0.258966	0.244627	0.0579029	0.266184	0.337353	0.500018	0.504632	0
0.150845	0.151571	0.120259	0.21023	0.523973	0.50001	0.504786	0
0.201022	0.199928	8.17138e-05	0.236937	0.643773	0.500016	0.504788	0
0.626698	0.603108	0.62987	0.853791	0.659899	0.50001	0.504776	0
0.248144	0.235297	0.874462	0.259424	0.421311	0.500004	0.50475	0
0.227232	0.215176	0.0841826	0.262935	0.334472	0.500002	0.504778	0
0.262083	0.247749	0.171595	0.255234	0.461908	0.500009	0.502699	0
0.177678	0.177144	0.999405	0.100836	0.214761	0.500032	0.504788	0
0.784387	0.733866	0.000697764	0.985212	0.234583	0.500024	0.504788	0
0.259047	0.248046	0.00833921	0.257017	0.328878	0.500017	0.500063	0
0.751466	0.706461	0.00184756	0.982786	0.716305	0.50003	0.504788	0
0.260447	0.240047	0.0881271	0.250994	0.531797	0.500045	0.504774	0
0.170514	0.178209	0.999631	0.210739	0.45148	0.500005	0.504788	0
0.083192	0.130079	0.991971	1.07264e-17	0.328167	0.500022	0.504788	0
0.136282	0.15786	0.0031887	0.154925	0.570064	0.500013	0.504688	0
0.148817	0.158596	6.19372e-06	0.0738755	0.831625	0.50001	0.504788	0
0.187051	0.165508	0.00487701	0.221443	0.600321	0.500004	0.504787	0
0.257367	0.239645	0.0252279	0.237956	0.844831	0.500026	0.504427	0
0.256325	0.243609	0.999921	0.263344	0.290003	0.499992	0.504788	0
0.178604	0.179378	0.99991	0.183114	0.220624	0.499998	0.504788	0
0.261728	0.242501	0.157179	0.26982	0.284579	0.500011	0.504368	0
0.257661	0.256549	0.000950611	0.276684	0.614803	0.500012	0.504389	0
0.253675	0.236542	0.00602928	0.257002	0.358676	0.500026	0.504751	0
0.238023	0.230044	0.00046026	0.257373	0.262831	0.500001	0.504787	0
0.101959	0.109139	3.34167e-06	0.000338397	0.497563	0.499995	0.504788	0
0.259931	0.24875	0.10226	0.256134	0.300505	0.500029	0.502212	0
0.261775	0.243134	0.096121	0.260539	0.258393	0.500021	0.501096	0
0.257798	0.250415	0.0138263	0.267638	0.486549	0.500018	0.502572	0
0.193129	0.181322	0.797052	0.22225	0.505346	0.50001	0.504788	0
0.199119	0.191384	0.993079	0.266046	0.735345	0.500016	0.504788	0
0.259586	0.247414	0.118717	0.269154	0.710758	0.500015	0.500074	0
0.666846	0.599011	7.03949e-08	1.23842e-06	0.28547	0.500007	0.504788	0
0.265249	0.239326	0.840613	0.259863	0.574003	0.500009	0.503316	0
0.0455652	0.067038	0.010386	1.8077e-23	0.868903	0.500031	0.504788	0
0.250407	0.236405	0.0570407	0.256986	0.500512	0.500019	0.504787	0
0.249795	0.229784	0.00326587	0.260192	0.43422	0.500022	0.504788	0
0.25707	0.253585	0.0169756	0.272277	0.516324	0.500005	0.504308	0
0.193335	0.19873	8.98226e-07	0.250393	0.22008	0.500008	0.504788	0
0.253336	0.236503	0.602331	0.240871	0.64894	0.499993	0.504788	0
0.262907	0.25463	0.00114568	0.262646	0.493011	0.499997	0.50422	0
0.254205	0.249941	0.00265845	0.27363	0.331008	0.500013	0.503622	0
0.231966	0.219796	0.291687	0.235107	0.714126	0.500016	0.504787	0
0.198778	0.196238	0.00838581	0.178858	0.336399	0.500016	0.504788	0
0.174888	0.172469	0.235682	0.149661	0.490953	0.500019	0.504788	0
0.225457	0.219134	0.61441	0.257669	0.558388	0.5	0.504774	0
0.26045	0.238076	0.00978823	0.275403	0.292405	0.499997	0.504788	0
0.150977	0.166112	0.0217072	0.173731	0.338868	0.500016	0.504787	0
0.237994	0.227775	0.972836	0.24683	0.344988	0.500009	0.504786	0
0.26112	0.255638	0.00110954	0.244353	0.691604	0.500028	0.504786	0
0.153471	0.15316	0.0590534	0.144727	0.592222	0.50003	0.504787	0
0.237998	0.225329	0.999621	0.251598	0.880142	0.499991	0.504788	0
0.170316	0.187292	0.000131782	0.238907	0.590264	0.500023	0.504788	0
0.166894	0.167908	0.998584	0.190568	0.235893	0.500005	0.504788	0
0.255608	0.233779	0.0204304	0.262802	0.500528	0.500028	0.504782	0
0.232181	0.222122	0.145081	0.269001	0.870859	0.500024	0.504523	0
0.191894	0.182407	0.999965	0.225362	0.336148	0.500004	0.504788	0
0.19237	0.206667	0.0980704	0.259424	0.783405	0.500003	0.504097	0
0.138348	0.154667	0.0355764	0.0533639	0.366097	0.500008	0.504787	0
0.261736	0.239797	0.0282177	0.255734	0.32605	0.500004	0.502417	0
0.229895	0.225726	0.0309234	0.251681	0.475552	0.500011	0.503741	0
0.2624	0.247796	0.0855266	0.25646	0.713438	0.499995	0.502099	0
0.254336	0.237139	0.512001	0.257194	0.314604	0.500016	0.504788	0
0.210038	0.196145	0.166506	0.235822	0.819513	0.500003	0.504787	0
0.196933	0.199704	1.02213e-06	0.129565	0.25487	0.500015	0.504787	0
0.182989	0.190891	0.00162366	0.214501	0.360964	0.500017	0.504786	0
0.0243975	0.0995418	0.350746	3.02966e-12	0.687578	0.500017	0.504788	0
0.125157	0.135577	0.000923364	0.208851	0.708331	0.500005	0.504788	0
0.150481	0.17101	8.41233e-07	0.166347	0.334534	0.500005	0.504788	0
0.185109	0.17827	1.39059e-05	0.187414	0.251531	0.50003	0.504788	0
0.20074	0.200555	0.0119944	0.249976	0.520651	0.499993	0.504788	0
0.000338019	0.000226	1	5.75336e-221	0.636142	0.500027	0.504788	0
0.258536	0.23934	0.000999613	0.269822	0.509826	0.499997	0.50054	0
0.241421	0.222866	1.1702e-05	0.251551	0.260325	0.500009	0.504788	0
0.134687	0.149161	0.968366	0.0449766	0.717655	0.50002	0.504787	0
0.166399	0.170814	0.421644	0.135228	0.221205	0.50003	0.504049	0
0.785293	0.738135	0.922781	0.928661	0.477575	0.500014	0.504706	0
0.236857	0.235803	0.999456	0.224924	0.428404	0.500015	0.504788	0
0.253587	0.238546	0.00848633	0.254148	0.32389	0.500018	0.504777	0
0.00713156	0.0571135	0.0942712	5.87222e-06	0.832975	0.500022	0.504788	0
0.235661	0.222476	0.00311692	0.255995	0.533352	0.499997	0.504788	0
0.24909	0.260121	0.00707296	0.260569	0.525054	0.500012	0.501976	0
0.157456	0.202721	0.00868976	0.194186	0.542003	0.500001	0.504788	0
0.175322	0.186721	3.13204e-05	0.255407	0.238473	0.500002	0.50477	0
0.223938	0.237616	0.00517631	0.232909	0.813668	0.500024	0.504782	0
0.210876	0.208176	4.6701e-06	0.249596	0.391509	0.500002	0.504788	0
0.239701	0.223719	0.000865975	0.257453	0.668584	0.50002	0.504783	0
0.260981	0.231326	2.3603e-07	0.270113	0.233261	0.499996	0.504788	0
0.15426	0.168837	0.000585705	0.251136	0.56431	0.500008	0.504786	0
0.257349	0.244585	0.0451454	0.271846	0.558284	0.500004	0.504536	0
0.18363	0.201894	0.000746763	0.179212	0.226407	0.499999	0.504781	0
0.135234	0.16556	0.0063228	0.0584877	0.639615	0.500008	0.504786	0
0.22221	0.248092	0.233081	0.635264	0.763634	0.499995	0.500146	1
0.736297	0.721196	0.410129	0.174502	0.626308	0.500014	0.500146	1
0.711167	0.692219	0.201144	0.133088	0.741338	0.500002	0.500146	1
0.663911	0.672245	0.182271	0.0970063	0.832079	0.500017	0.500146	1
0.747266	0.673731	0.227443	0.0626505	0.796686	0.500023	0.500146	1
0.700241	0.696793	0.150452	0.21152	0.739213	0.500011	0.500146	1
0.666294	0.612035	0.128575	0.146194	0.717347	0.500015	0.500146	1
0.249533	0.266145	0.280598	0.619008	0.580012	0.500002	0.50015	1
0.406422	0.449502	0.118576	0.256461	0.795736	0.500004	0.500146	1
0.704656	0.675295	0.221977	0.150439	0.684897	0.500013	0.500146	1
0.734243	0.668929	0.2118	0.108056	0.735661	0.500011	0.500146	1
0.526314	0.627065	0.353042	0.194804	0.591364	0.5	0.500146	1
0.789873	0.731263	0.156757	0.17836	0.710688	0.500012	0.500146	1
0.215938	0.233607	0.449186	0.622686	0.712234	0.500011	0.500147	1
0.193572	0.213156	0.221523	0.635066	0.573259	0.500014	0.500146	1
0.339258	0.321173	0.388935	0.712642	0.687995	0.500018	0.500146	1
0.674554	0.686234	0.363002	0.204447	0.745419	0.500008	0.500146	1
0.233454	0.249393	0.414808	0.639087	0.598748	0.500013	0.500146	1
0.59158	0.642587	0.399864	0.108055	0.767127	0.500011	0.500146	1
0.691148	0.766226	0.466207	0.123886	0.746433	0.50001	0.500146	1
0.708475	0.661841	0.177466	0.107565	0.776724	0.499986	0.500146	1
0.425598	0.454338	0.173714	0.388184	0.824717	0.500003	0.500146	1
0.613918	0.689049	0.407946	0.137962	0.765063	0.500006	0.500146	1
0.605958	0.64534	0.340452	0.16	0.744017	0.5	0.500146	1
0.642169	0.63855	0.214815	0.153244	0.700768	0.5	0.500146	1
0.724193	0.70261	0.24203	0.128934	0.809782	0.499997	0.500146	1
0.219529	0.246383	0.26938	0.640232	0.727621	0.500011	0.500146	1
0.169064	0.167917	0.310892	0.673967	0.747552	0.50001	0.500146	1
0.169507	0.189921	0.185366	0.636533	0.579486	0.500011	0.500146	1
0.804823	0.765328	0.376218	0.159643	0.676865	0.500002	0.500146	1
0.239147	0.264725	0.215081	0.630658	0.744348	0.500006	0.500146	1
0.777263	0.741304	0.258866	0.118564	0.615528	0.500009	0.500146	1
0.229082	0.251308	0.159601	0.634028	0.57458	0.500006	0.500146	1
0.751579	0.715705	0.240832	0.104619	0.576598	0.500022	0.500146	1
0.752418	0.761112	0.234982	0.0548211	0.747736	0.499992	0.500146	1
0.110273	0.162461	0.300021	0.653557	0.653789	0.500011	0.500146	1
0.787467	0.74142	0.233496	0.12272	0.725267	0.500011	0.500146	1
0.684427	0.665424	0.243198	0.143717	0.705047	0.5	0.500146	1
0.22456	0.23765	0.223773	0.651228	0.738355	0.499997	0.500146	1
0.7563	0.776926	0.55461	0.17196	0.72193	0.500015	0.500146	1
0.764182	0.695834	0.315218	0.074396	0.828463	0.500006	0.500146	1
0.803968	0.725003	0.130305	0.126096	0.723598	0.500004	0.500146	1
0.731244	0.694189	0.267855	0.30551	0.634292	0.500011	0.500146	1
0.784648	0.719766	0.225483	0.197925	0.756564	0.500001	0.500146	1
0.402648	0.419533	0.225529	0.490471	0.685774	0.500004	0.500146	1
0.728966	0.663202	0.489709	0.103473	0.743576	0.500005	0.500146	1
0.775647	0.719659	0.311219	0.171467	0.671012	0.500016	0.500148	1
0.797915	0.799186	0.409732	0.104985	0.635452	0.500017	0.500146	1
0.68203	0.703963	0.351889	0.14217	0.642146	0.50001	0.500146	1
0.829434	0.780459	0.192726	0.180175	0.792944	0.500005	0.500146	1
0.777578	0.729756	0.378036	0.121839	0.769481	0.500005	0.500146	1
0.185303	0.221011	0.202362	0.624293	0.748056	0.500002	0.500146	1
0.212333	0.23276	0.498494	0.644666	0.674396	0.500012	0.500146	1
0.24964	0.259528	0.219729	0.621643	0.805137	0.500005	0.500149	1
0.796868	0.737502	0.236818	0.166358	0.77618	0.500025	0.500147	1
0.231405	0.2508	0.199705	0.617576	0.621655	0.500003	0.500147	1
0.639724	0.694577	0.319997	0.146453	0.691807	0.500007	0.500146	1
0.748754	0.76446	0.511105	0.180947	0.655696	0.500009	0.500146	1
0.808636	0.793087	0.286562	0.0990304	0.704666	0.500003	0.500146	1
0.23901	0.256049	0.281255	0.616647	0.637886	0.500006	0.500119	1
0.673437	0.707158	0.189707	0.102815	0.690465	0.5	0.500146	1
0.691797	0.635228	0.211739	0.0860496	0.766887	0.500008	0.500146	1
0.821459	0.742206	0.410119	0.148831	0.662454	0.499999	0.500146	1
0.620615	0.613379	0.39756	0.119055	0.701599	0.50003	0.500146	1
0.227313	0.243962	0.249692	0.609462	0.593065	0.500015	0.500146	1
0.698926	0.677182	0.214835	0.219334	0.682115	0.499999	0.500146	1
0.211523	0.231905	0.206949	0.635178	0.780068	0.499999	0.500146	1
0.604028	0.686259	0.192592	0.157016	0.619019	0.500004	0.500146	1
0.685994	0.734291	0.40815	0.0979339	0.751464	0.500017	0.500146	1
0.721629	0.653306	0.104162	0.155037	0.716426	0.500004	0.500146	1
0.217352	0.254977	0.113506	0.629319	0.791364	0.500029	0.500146	1
0.821387	0.739269	0.349684	0.157976	0.710359	0.500011	0.500146	1
0.26654	0.286621	0.196533	0.611894	0.611058	0.500014	0.500074	1
0.751456	0.786733	0.465189	0.0720718	0.559523	0.500018	0.500146	1
0.685006	0.748384	0.5967	0.098637	0.672453	0.50001	0.500146	1
0.775433	0.708016	0.262186	0.17779	0.83768	0.499999	0.500146	1
0.753778	0.839199	0.561431	0.130921	0.727878	0.50002	0.500146	1
0.713591	0.663706	0.275697	0.129823	0.656342	0.500013	0.500146	1
0.692108	0.681686	0.382446	0.0997589	0.814911	0.500005	0.500146	1
0.39613	0.424577	0.163277	0.260229	0.516777	0.5	0.500146	1
0.592017	0.564837	0.309243	0.169017	0.644059	0.500001	0.500146	1
0.799068	0.754846	0.249261	0.128929	0.751559	0.500005	0.500146	1
0.140344	0.18138	0.225833	0.651855	0.636787	0.500012	0.500146	1
0.670736	0.672605	0.391501	0.0649769	0.672701	0.500008	0.500146	1
0.771042	0.712735	0.227449	0.0986874	0.702169	0.500016	0.500146	1
0.644804	0.618075	0.295711	0.204367	0.719626	0.500007	0.500146	1
0.766046	0.693396	0.300212	0.129065	0.823925	0.499998	0.500146	1
0.668997	0.692707	0.382127	0.147394	0.800032	0.500007	0.500146	1
0.634251	0.649311	0.327775	0.104328	0.728033	0.499999	0.500146	1
0.61201	0.66036	0.430305	0.17121	0.754922	0.500014	0.500146	1
0.143294	0.188743	0.23621	0.635865	0.665578	0.500013	0.500146	1
0.76731	0.727903	0.216219	0.148982	0.76372	0.499993	0.500146	1
0.238861	0.257515	0.406719	0.62057	0.747459	0.500011	0.500147	1
0.789334	0.760434	0.193408	0.132379	0.680459	0.500012	0.500146	1
0.725995	0.663243	0.184896	0.149936	0.82352	0.500004	0.500146	1
0.225624	0.254466	0.275905	0.652308	0.634617	0.500013	0.500146	1
0.16422	0.205812	0.183534	0.653026	0.716484	0.500006	0.500146	1
0.234889	0.254292	0.667999	0.615047	0.594757	0.500014	0.500148	1
0.745158	0.720209	0.342181	0.114136	0.765545	0.500002	0.500146	1
0.718755	0.828611	0.569341	0.149909	0.775151	0.500004	0.500147	1
0.240191	0.260201	0.287156	0.609683	0.636988	0.500011	0.500124	1
0.75853	0.721754	0.384354	0.19932	0.719508	0.499995	0.500146	1
0.181581	0.205616	0.19723	0.640432	0.759686	0.499998	0.500146	1
0.222158	0.244122	0.221812	0.618398	0.747679	0.500016	0.500147	1
0.213065	0.245691	0.29908	0.636486	0.525472	0.500005	0.500146	1
0.7736	0.707589	0.218258	0.107477	0.837842	0.50001	0.500146	1
0.790787	0.800507	0.261337	0.123556	0.700546	0.500027	0.500146	1
0.696506	0.73895	0.192404	0.0893889	0.703511	0.500014	0.500146	1
0.719675	0.725804	0.393523	0.0912494	0.714672	0.500009	0.500146	1
0.142446	0.187726	0.241401	0.646313	0.851302	0.500004	0.500146	1
0.236866	0.257147	0.184806	0.628278	0.706325	0.499998	0.500147	1
0.82303	0.778162	0.286989	0.108901	0.816226	0.500006	0.500149	1
0.770835	0.702858	0.184975	0.131341	0.791669	0.50002	0.500146	1
0.789683	0.720323	0.427741	0.146545	0.698308	0.500015	0.500146	1
0.762591	0.695834	0.192664	0.0928949	0.75153	0.500021	0.500146	1
0.733347	0.690244	0.20565	0.145869	0.735027	0.499998	0.500146	1
0.724858	0.695626	0.197893	0.0887913	0.707668	0.500021	0.500146	1
0.820376	0.740824	0.0980277	0.114046	0.801222	0.500023	0.500143	1
0.728759	0.674596	0.271422	0.0864444	0.81848	0.500011	0.500146	1
0.667018	0.70009	0.27425	0.113693	0.775175	0.500012	0.500146	1
0.690021	0.624542	0.145086	0.114769	0.77542	0.500009	0.500147	1
0.192545	0.202	0.36868	0.619803	0.6123	0.500013	0.500146	1
0.138201	0.18225	0.132036	0.644675	0.673503	0.500009	0.500146	1
0.602061	0.62706	0.29642	0.182957	0.779956	0.500009	0.500146	1
0.149196	0.184702	0.169061	0.619416	0.616224	0.500008	0.500146	1
0.680766	0.705396	0.426523	0.100148	0.660991	0.500005	0.500146	1
0.785911	0.7324	0.222607	0.131973	0.790794	0.500019	0.500146	1
0.7686	0.709593	0.390964	0.124023	0.856545	0.500007	0.500146	1
0.65205	0.615198	0.207494	0.120851	0.839217	0.500012	0.500146	1
0.154253	0.186702	0.30989	0.658644	0.636887	0.500028	0.500146	1
0.732091	0.700527	0.405296	0.174411	0.711953	0.500007	0.500146	1
0.133319	0.16198	0.217887	0.648828	0.805652	0.500019	0.500146	1
0.742806	0.695876	0.341842	0.188471	0.723403	0.500023	0.500146	1
0.164456	0.181044	0.240349	0.620342	0.613938	0.500014	0.500146	1
0.69821	0.661934	0.223229	0.182195	0.79798	0.50001	0.500146	1
0.784974	0.753087	0.600312	0.119121	0.830665	0.500002	0.500147	1
0.818167	0.746857	0.28925	0.103706	0.780078	0.500012	0.500146	1
0.518473	0.682058	0.717938	0.233482	0.592716	0.500013	0.500145	1
0.662126	0.615105	0.269729	0.168818	0.70855	0.500003	0.500146	1
0.568584	0.567118	0.284207	0.137098	0.647576	0.500017	0.500146	1
[truncated: 325 more rows]

## Sheet: Fig. 3b
Method	ACC	CI
k-means+Cox PH	0.40±0.01*	0.51±0.01*
	-0.008	-0.008
SSC	0.40±0.01*
	-0.008
SCA	0.53±0.03*	0.60±0.02*
	-0.008	-0.008
DSM	0.498±0.007*	0.37±0.02*
	-0.011	-0.008
RDSM	0.503±0.003*	0.63±0.13*
	-0.011	-0.008
VaDeSC-MLP	0.71±0.09*	0.72±0.07
	-0.016	-0.69
VaDeSC-EHR_nosurv	0.64±0.06*
	-0.008
VaDeSC-EHR_relage	0.81±0.02	0.71±0.01*
	-0.458	-0.047
VaDeSC-EHR	0.81±0.02	0.72±0.01

## Sheet: Fig. 4a
UMAP1	UMAP2
-3.93661	4.439139354769541	cluster1
-4.77505	3.9618123857957954	cluster1
-5	3.929991073426315	cluster1
-4.97955	3.5481294982473166	cluster1
-5.30675	4.152743173385293	cluster1
-5.4499	3.9618123857957954	cluster1
-5.6544	3.929991073426315	cluster1
-6.16564	3.802704367262084	cluster1
-6.92229	3.6754162044115475	cluster1
-6.79959	3.3571987106578156	cluster1
-7.29039	3.739060285836814	cluster1
-7.69939	3.611773579672583	cluster1
-7.55624	3.293554629232549	cluster1
-8.08793	2.943515823109337	cluster1
-7.84254	2.943515823109337	cluster1
-7.82208	2.4343660850798052	cluster1
-7.35174	2.211613985120824	cluster1
-7.06544	2.7525850355198394	cluster1
-2.85276	1.8933964913670955	cluster1
-4.3865	0.5887022906100832	cluster1
-4.57055	0.11137532163633779	cluster1
-4.20245	0.27048479685635485	cluster1
-4.2229	-0.0477327	cluster1
-3.91615	0.01590992784158729	cluster1
-3.46626	0.33412887828162496	cluster1
-3.52761	-0.0477327	cluster1
-2.99591	1.161494653378579	cluster1
-2.81186	1.0342079472143517	cluster1
-2.79141	0.7478117658301038	cluster1
-2.62781	0.5568809782406028	cluster1
-2.66871	0.01590992784158729	cluster1
-3.11861	-1.28878	cluster1
-3.48671	-2.08433	cluster1
-2.03476	-0.175021	cluster1
-2.15746	-0.0477327	cluster1
-2.52556	-1.8934	cluster1
-3.11861	-2.30708	cluster1
-2.70961	-2.17979	cluster1
-2.64826	-2.46619	cluster1
-2.75051	-2.94352	cluster1
-2.52556	-2.81623	cluster1
-3.54806	-3.38902	cluster1
-3.40491	-3.61178	cluster1
-3.60941	-3.83453	cluster1
-3.26176	-4.12092	cluster1
-3.03681	-3.89817	cluster1
-2.11656	-3.29356	cluster1
-2.40286	-3.48449	cluster1
-2.40286	-4.12092	cluster1
-2.40286	-4.12092	cluster1
-2.66871	-4.34368	cluster1
-2.32106	-3.83453	cluster1
-1.21677	-0.143198	cluster1
-1.38037	-0.620525	cluster1
-0.746421	-0.111377	cluster1
-0.521471	0.047732696897377025	cluster1
-0.276072	-0.143198	cluster1
0.19427480873154757	-0.206842	cluster1
0.623722661492284	-0.175021	cluster1
1.0531705142530186	-0.206842	cluster1
-0.99182	-2.65712	cluster1
-0.99182	-2.65712	cluster1
-1.01227	-2.37072	cluster1
-1.19632	-3.00716	cluster1
-1.31902	-3.22991	cluster1
-1.50307	-3.86635	cluster1
-1.31902	-3.73906	cluster1
-1.25767	-4.05728	cluster1
-1.18405	-4.78282	cluster1
-1.33129	-5.01193	cluster1
-1.20859	-5.24105	cluster1
-1.31902	-6.09388	cluster1
-1.05317	-6.06205	cluster1
-0.99182	-5.64837	cluster1
-1.03272	-5.13922	cluster1
-0.807771	-5.1074	cluster1
-0.603271	-5.77566	cluster1
-0.501022	-6.31663	cluster1
-0.398772	-6.76213	cluster1
-0.357872	-7.27128	cluster1
-0.603271	-4.18457	cluster1
-0.562372	-2.78441	cluster1
-0.337422	-3.03898	cluster1
-0.214723	-3.57995	cluster1
-0.0920231	-2.56166	cluster1
0.398774410318012	-2.59348	cluster1
0.4396735817376829	-3.13445	cluster1
-0.112474	-4.69372	cluster1
-0.0102248	-4.91647	cluster1
1.216769072175758	-1.41607	cluster1
1.0531705142530186	-1.70247	cluster1
0.8282222630787484	-1.92522	cluster1
1.6666674467683578	-1.607	cluster1
1.9325167416063564	-2.75259	cluster1
1.0531705142530186	-3.22991	cluster1
1.3599189805106882	-3.0708	cluster1
1.3190198090910172	-3.48449	cluster1
1.7893668332714228	-4.15274	cluster1
1.0940696856726895	-4.12092	cluster1
1.216769072175758	-4.40732	cluster1
0.4396735817376829	-4.66189	cluster1
0.582823490072613	-5.01193	cluster1
0.8282222630787484	-5.13922	cluster1
1.032719992421157	-4.85283	cluster1
1.2576701158394847	-4.821	cluster1
1.4826183670137567	-4.69372	cluster1
1.5644185820971543	-5.01193	cluster1
0.46012410356954625	-5.45744	cluster1
0.48057275315735204	-5.74384	cluster1
0.5214737968210787	-6.15752	cluster1
0.7464220479953507	-5.64837	cluster1
0.7668725698272141	-6.25298	cluster1
0.1738242868996842	-6.1257	cluster1
0.05112490039661566	-6.53938	cluster1
-0.0306734	-6.8576	cluster1
0.2760750238149452	-7.08035	cluster1
1.2781187654272905	-6.15752	cluster1
0.8486709126665541	-7.74861	cluster1
0.6850723547438164	-7.49403	cluster1
0.03067625080880987	-7.74861	cluster1
0.296523673402751	-7.74861	cluster1
0.5010232749892154	-8.00318	cluster1
0.398774410318012	-8.41687	cluster1
0.7055228765756798	-8.73508	cluster1
0.6441731833241473	-9.11695	cluster1
1.0531705142530186	-8.86237	cluster1
1.032719992421157	-9.21241	cluster1
1.5030688888456183	-8.19411	cluster1
1.5848672316849601	-8.54415	cluster1
2.4233142876186236	-8.41687	cluster1
3.0572598697217686	-8.44869	cluster1
3.3026586427279057	-8.28958	cluster1
1.7893668332714228	-5.48926	cluster1
1.9734159130260274	-5.77566	cluster1
2.1370144709487633	-5.26651	cluster1
2.17791551461249	-4.66189	cluster1
2.259713857451832	-4.31185	cluster1
2.4233142876186236	-4.66189	cluster1
2.6482625387928955	-5.01193	cluster1
2.6482625387928955	-4.24821	cluster1
3.3231091645597672	-5.80748	cluster1
2.9754615268824303	-6.22116	cluster1
2.770961925295964	-6.53938	cluster1
3.179959256224837	-6.73031	cluster1
3.364008335979438	-6.53938	cluster1
3.404909379643165	-6.95306	cluster1
3.8752564038235704	-6.5712	cluster1
2.8936613117990326	0.3977715030205857	cluster1
2.4846639808701596	-0.365952	cluster1
3.0572598697217686	-0.0477327	cluster1
2.995910176470236	-0.397773	cluster1
2.730062753876293	-0.588704	cluster1
2.627812016961034	-0.811456	cluster1
2.607363367373228	-1.28878	cluster1
2.607363367373228	-1.28878	cluster1
2.443762937206433	-1.95704	cluster1
2.607363367373228	-1.82975	cluster1
2.995910176470236	-1.47971	cluster1
3.3844588578113033	-0.461417	cluster1
3.2413089494763696	-0.811456	cluster1
3.2413089494763696	-0.811456	cluster1
3.4867077224825067	-0.8751	cluster1
3.6094071089855717	-1.09785	cluster1
3.5685079375659043	-1.607	cluster1
3.7321064954886403	-1.73429	cluster1
3.2617594713082347	-1.79793	cluster1
2.811861096715635	-2.30708	cluster1
3.2004097780566987	-2.65712	cluster1
3.548057415734039	-2.30708	cluster1
3.7321064954886403	-2.43437	cluster1
3.9202468965682513	-0.926016	cluster1
4.079756005410037	0.23866348448687447	cluster1
4.018406312158504	-0.0795555	cluster1
4.406953121255512	-0.970565	cluster1
4.5296525077585805	-1.22514	cluster1
3.0777103915536337	-3.19809	cluster1
3.0777103915536337	-3.19809	cluster1
2.8936613117990326	-3.26173	cluster1
3.2004097780566987	-3.57995	cluster1
3.3026586427279057	-4.0891	cluster1
3.6912073240689693	-3.61178	cluster1
4.0593054835781714	-3.0708	cluster1
4.6523518942616455	-2.14797	cluster1
4.734152109345043	-0.270486	cluster1
5.163599962105781	0.27048479685635485	cluster1
5.040900575602713	-0.0159114	cluster1
5.102250268854245	-0.588704	cluster1
4.693252937925372	1.7024657037775945	cluster1
4.795501802596579	1.3842482100238662	cluster1
5.204499133525449	1.161494653378579	cluster1
5.858897109704515	1.0023866348448678	cluster1
4.959100360519315	0.7796330781995842	cluster1
4.734152109345043	0.6523463720353533	cluster1
4.4274036430873736	0.9705638657890816	cluster1
4.386504471667706	0.5887022906100832	cluster1
6.656443121974455	1.2251387348038492	cluster1
6.77914250847752	0.9705638657890816	cluster1
7.044989931071463	0.9387425534196012	cluster1
6.49284269180766	0.4295942720763719	cluster1
7.065442325147384	-0.365952	cluster1
7.453989134244392	-0.0477327	cluster1
7.658486863586798	-0.652348	cluster1
8.292436190178059	-0.302308	cluster1
8.108387110423458	-0.493238	cluster1
5.736197723201446	-0.938744	cluster1
5.654397508118048	-1.32061	cluster1
5.470348428363447	-1.63882	cluster1
5.163599962105781	-1.73429	cluster1
5.654397508118048	-2.05251	cluster1
5.920246802956047	-1.98886	cluster1
5.388548213280053	-2.65712	cluster1
4.959100360519315	-2.78441	cluster1
4.141105698661569	-3.86635	cluster1
4.222904041500911	-4.34368	cluster1
4.611452722841978	-4.28003	cluster1
4.447854164919239	-4.821	cluster1
4.856851495848112	-4.98011	cluster1
4.713701587513182	-5.29833	cluster1
4.6523518942616455	-5.77566	cluster1
6.77914250847752	-1.06603	cluster1
7.004092631895848	-1.09785	cluster1
6.98364023781993	-1.38425	cluster1
7.147240667986722	-1.70247	cluster1
6.963191588232121	-1.79793	cluster1
7.413088090580665	-1.32061	cluster1
8.190185453262796	-1.1615	cluster1
8.844583429441862	-1.41607	cluster1
9.314928581378211	-1.19332	cluster1
9.621677047635881	-0.811456	cluster1
9.703479134963334	-1.76611	cluster1
9.171780545287337	-1.82975	cluster1
8.96728281594493	-2.3389	cluster1
9.376278274629744	-2.43437	cluster1
9.887528214717936	-2.75259	cluster1
9.907976864305741	-3.32538	cluster1
8.374234533017397	-2.08433	cluster1
8.394683182605206	-2.59348	cluster1
7.699387907250529	-1.63882	cluster1
7.617589564411187	-2.02068	cluster1
7.18405132644747	-2.22434	cluster1
7.004092631895848	-2.30708	cluster1
7.392639440992859	-2.21162	cluster1
7.597137170335266	-2.40255	cluster1
7.781186250089867	-2.68894	cluster1
8.865032079029667	-2.81623	cluster1
8.762781342114408	-3.13445	cluster1
8.762781342114408	-3.13445	cluster1
8.558283612771998	-3.00716	cluster1
8.271983796102138	-3.48449	cluster1
8.537834963184192	-3.57995	cluster1
8.96728281594493	-4.34368	cluster1
9.171780545287337	-4.0891	cluster1
9.601228398048072	-3.73906	cluster1
9.580779748460266	-4.02546	cluster1
10.582823490072613	-3.51631	cluster1
10.910020605918088	-3.51631	cluster1
11.175871773000143	-3.83453	cluster1
11.380369502342553	-3.6436	cluster1
6.370143305304591	-2.56166	cluster1
6.349694655716785	-3.03898	cluster1
6.104295882710648	-2.72076	cluster1
6.02249753987131	-3.22991	cluster1
6.799591158065329	-2.87987	cluster1
7.229039010826064	-3.03898	cluster1
7.065442325147384	-3.45267	cluster1
6.914111178345475	-4.2864	cluster1
7.494890177908118	-3.77088	cluster1
5.572597293034654	-4.15274	cluster1
5.817996066040788	-3.89817	cluster1
6.370143305304591	-3.77088	cluster1
6.5132950858835805	-4.12092	cluster1
5.981596496207583	-4.821	cluster1
6.676891771562261	-4.821	cluster1
6.860940851316862	-4.63007	cluster1
7.188141711650449	-4.40732	cluster1
7.331289747741323	-4.85283	cluster1
7.556239871159654	-4.94829	cluster1
7.658486863586798	-4.66189	cluster1
7.773006883866948	-4.47733	cluster1
8.006136373508195	-4.59825	cluster1
8.231086496926522	-4.78918	cluster1
6.49284269180766	-5.36197	cluster1
6.042946189459116	-5.71201	cluster1
6.717792815225987	-6.22116	cluster1
7.126792018398916	-5.8393	cluster1
4.202455391913105	-8.28958	cluster1
4.4683028145070445	-8.00318	cluster1
4.4683028145070445	-7.5895	cluster1
4.284253734752443	-7.39857	cluster1
4.4683028145070445	-6.79396	cluster1
4.754602631176908	-6.60303	cluster1
4.856851495848112	-6.31663	cluster1
5.020450053770848	-6.15752	cluster1
5.204499133525449	-5.74384	cluster1
5.388548213280053	-6.22116	cluster1
5.817996066040788	-6.31663	cluster1
6.042946189459116	-6.50756	cluster1
6.267896312877443	-6.79396	cluster1
6.4519453926320445	-6.69849	cluster1
6.595093428722919	-7.14399	cluster1
7.494890177908118	-6.76213	cluster1
8.680982999275066	-5.48926	cluster1
9.069529808372078	-5.42562	cluster1
9.069529808372078	-5.99841	cluster1
9.846627171054209	-5.8393	cluster1
9.498977661132812	-5.5529	cluster1
9.887528214717936	-5.17104	cluster1
10.194276680975605	-4.69372	cluster1
10.398774410318012	-5.33015	cluster1
8.16973680367499	-6.79396	cluster1
7.86298833741732	-6.8576	cluster1
8.108387110423458	-7.14399	cluster1
7.822087293753594	-7.23946	cluster1
7.965235329844468	-7.43039	cluster1
7.433540484656586	-7.36675	cluster1
7.617589564411187	-7.65314	cluster1
7.351738397329132	-8.06683	cluster1
7.106339624322995	-8.76691	cluster1
6.267896312877443	-8.98966	cluster1
6.3292460061289795	-9.3397	cluster1
6.554192385059192	-9.24423	cluster1
6.901841894980588	-9.37152	cluster1
7.126792018398916	-9.84885	cluster1
6.98773155914494	-9.93795	cluster1
7.310841098153517	-10.358	cluster1
7.433540484656586	-10.1034	cluster1
7.535787477083733	-8.83055	cluster1
7.678939257662719	-9.0533	cluster1
7.801638644165788	-9.27606	cluster1
8.128835760011263	-9.21241	cluster1
8.496933919520465	-8.51233	cluster1
8.82413103536594	-7.55768	cluster1
8.578732262359807	-7.43039	cluster1
8.701431648862872	-7.97136	cluster1
9.008180115120542	-8.38504	cluster1
8.64008195561134	-9.08513	cluster1
8.537834963184192	-9.46699	cluster1
9.028632509196463	-7.11217	cluster1
9.151331895699531	-7.43039	cluster1
9.560327354384345	-7.23946	cluster1
9.171780545287337	-9.53063	cluster1
9.662578091299608	-8.95784	cluster1
9.683026740887414	-9.37152	cluster1
9.928425513893547	-9.40334	cluster1
10.357873366654285	-9.18059	cluster1
10.419223059905818	-5.96659	cluster1
10.480572753157354	-6.38027	cluster1
10.235173980151217	-6.69849	cluster1
10.582823490072613	-6.79396	cluster1
10.725971526163487	-6.22116	cluster1
10.93047299999401	-6.53938	cluster1
10.889571956330283	-7.5895	cluster1
10.950921649581815	-9.02148	cluster1
10.963190932946702	-8.44869	cluster1
11.073621036084884	-8.22594	cluster1
11.237221466251679	-7.90772	cluster1
11.331289092455904	-8.02864	cluster1
11.605319625760881	-8.57598	cluster1
11.707566618188029	-6.76213	cluster1
12.096117171773148	-7.49403	cluster1
12.382413243954897	-7.74861	cluster1
12.137014470948763	-6.88942	cluster1
12.423314287618624	-6.98489	cluster1
12.873210789967167	-7.43039	cluster1
13.179959256224837	-7.27128	cluster1
13.139061957049222	-6.79396	cluster1
13.793456188740173	-7.33493	cluster1
13.670756802237108	-7.5895	cluster1
13.895706925655436	-7.68496	cluster1
11.993866434857889	-4.18457	cluster1
12.07566477769723	-3.86635	cluster1
12.300614901115559	-3.89817	cluster1
12.341515944779285	-4.40732	cluster1
12.505112630457965	-4.0891	cluster1
12.66871306062476	-4.28003	cluster1
12.852762140379362	-4.56643	cluster1
13.159510606637031	-4.66189	cluster1
13.036811220133963	-4.98011	cluster1
13.527608766146233	-4.56643	cluster1
13.445810423306892	-5.39379	cluster1
13.54805741573404	-5.71201	cluster1
13.466259072894697	-6.15752	cluster1
3.9202468965682513	-0.926016	cluster1
4.950920994296396	-2.9117	cluster1
4.460123448284126	-4.47733	cluster1
7.18405132644747	-2.22434	cluster1
7.18405132644747	-1.30788	cluster1
6.98773155914494	-9.93795	cluster1
3.8957055214723937	-0.811457	cluster1
7.7239278781633445	-4.40096	cluster1
10.914111927243098	-8.6778	cluster1
10.914111927243098	-8.6778	cluster1
11.404909473255369	-8.21957	cluster1
11.47852985405483	-8.25776	cluster1
11.47852985405483	-8.25776	cluster1
-1.20859	-5.24105	cluster1
-1.33129	-5.43198	cluster1
-1.33129	-5.01193	cluster1
-1.18405	-4.78282	cluster1
-1.13497	-4.70644	cluster1
6.15337348423121	0.2959425750950935	cluster1
6.938652553441333	-4.01909	cluster1
10.480575093462424	-6.55628	cluster1
10.480575093462424	-6.55628	cluster1
10.39877300613497	-6.61993	cluster1
0.9100210739791024	-9.03838	cluster1
13.016361166363115	-4.71062	cluster1
13.179961596529907	-7.06544	cluster1
-7.35174	2.2265319095875604	cluster1
-7.84253	2.3538171590654855	cluster1
1.2372200620686336	-3.31046	cluster1
9.703477730780293	-9.29296	cluster1
-3.95148	5.393456770541661	cluster2
-4.09091	5.1330956401037575	cluster2
-16.333	5.4368517489774675	cluster2
-16.3051	5.002913618188646	cluster2
-16.1378	5.30666972706236	cluster2
-15.9426	5.17649061853956	cluster2
-15.9426	5.697212879415378	cluster2
-15.0223	8.474407010929973	cluster2
-14.9665	8.17065090205626	cluster2
-15.4127	8.083863858576958	cluster2
-15.2454	7.910289771618356	cluster2
-15.4685	7.476354554221839	cluster2
-15.6358	7.56314159770114	cluster2
-15.6637	7.172598445348129	cluster2
-15.7474	6.868842336474415	cluster2
-15.6637	6.5216941625572105	cluster2
-15.3848	6.434904205685594	cluster2
-15.3291	6.087756031768389	cluster2
-15.4685	5.740607857851181	cluster2
-14.4925	7.997076815097657	cluster2
-14.2136	8.083863858576958	cluster2
-14.2136	8.647981097888579	cluster2
-13.7674	7.519746619265337	cluster2
-14.7992	5.957574009853282	cluster2
-14.604	5.480243814020962	cluster2
-14.0463	5.65382081437188	cluster2
-13.377	6.304725097162802	cluster2
-13.4049	7.172598445348129	cluster2
-13.2655	7.389564597350233	cluster2
-12.9866	6.695268249515813	cluster2
-12.8751	7.215990510391627	cluster2
-12.7635	6.999024358389526	cluster2
-13.8511	5.002913618188646	cluster2
-13.9347	5.17649061853956	cluster2
-13.6559	5.046308596624456	cluster2
-12.3731	6.782055292995114	cluster2
-12.1221	6.782055292995114	cluster2
-12.2337	6.434904205685594	cluster2
-13.0982	4.7859474661865455	cluster2
-13.1818	4.221830226874928	cluster2
-12.9308	4.525583422356334	cluster2
-12.7356	4.352009335397728	cluster2
-12.6799	3.9614661830447133	cluster2
-12.3173	3.701105052606806	cluster2
-12.15	4.872734509665847	cluster2
-11.8433	4.7859474661865455	cluster2
-11.7038	3.22377485677449	cluster2
-11.8154	6.131151010204192	cluster2
-11.6481	6.044363966724891	cluster2
-11.4529	5.914181944809783	cluster2
-11.6481	5.61042583593607	cluster2
-11.6202	5.30666972706236	cluster2
-11.4808	4.916126574709345	cluster2
-11.2856	4.265222291918423	cluster2
-11.1461	3.874679139565412	cluster2
-11.4529	3.9614661830447133	cluster2
-11.425	3.657712987563311	cluster2
-11.9827	2.6596576174628694	cluster2
-11.7875	2.572870573983568	cluster2
-11.4808	2.22572240006636	cluster2
-11.6202	2.052145399715446	cluster2
-11.2577	1.7049972257982375	cluster2
-11.3692	1.7483922042340438	cluster2
-11.425	1.4446360953603339	cluster2
-11.2577	1.0106979645715128	cluster2
-10.923	1.4446360953603339	cluster2
-9.86707	8.130468400395287	cluster2
-9.69604	8.387619967450668	cluster2
-10.0586	7.866894793182549	cluster2
-9.80759	7.69332070622394	cluster2
-9.61238	7.997076815097657	cluster2
-9.89125	7.085811401868828	cluster2
-9.89125	7.085811401868828	cluster2
-9.83547	7.389564597350233	cluster2
-9.30563	6.738660314559311	cluster2
-9.47295	6.868842336474415	cluster2
-9.38929	6.478299184121404	cluster2
-9.38929	6.478299184121404	cluster2
-9.64027	6.434904205685594	cluster2
-4.56497	4.308617270354233	cluster2
-5.65254	2.920018747900773	cluster2
-5.42945	2.486083530504267	cluster2
-5.34765	2.2752566098597846	cluster2
-5.65254	2.312509443545661	cluster2
-5.20636	1.9653583562361447	cluster2
-5.20636	1.9653583562361447	cluster2
-5.01116	2.703052595898672	cluster2
6.81260161604618	3.0935957482516905	cluster2
8.40211809778506	1.7483922042340438	cluster2
7.9559398721332215	-1.24577	cluster2
8.541547857179232	-1.0722	cluster2
8.95984087984986	-1.11559	cluster2
9.824315872660442	-1.28917	cluster2
10.298379301293497	-1.46274	cluster2
10.21472369234986	-1.11559	cluster2
10.409927602194568	-0.98541	cluster2
10.605127767551163	-1.24577	cluster2
11.023424534709907	-1.37595	cluster2
11.441717557380535	-1.33256	cluster2
11.636921467225243	-1.7231	cluster2
12.389848159134754	-1.85328	cluster2
12.306188805703005	-2.15704	cluster2
12.501392715547713	-2.15704	cluster2
12.724481828373634	-1.94007	cluster2
-5.34765	2.2752566098597846	cluster2
-9.84663	7.93953761280579	cluster2
-9.84663	7.93953761280579	cluster2
10.419223059905818	-1.25696	cluster2
-5.59305	2.657118913381936	cluster2
3.6912073240689693	25.346062052505967	cluster3
3.7934561887401728	25.218774617998584	cluster3
3.997955790326639	25.05966587112172	cluster3
4.0593054835781714	24.99602178969645	cluster3
3.7934561887401728	25.218774617998584	cluster3
3.773007539152367	24.900556395901702	cluster3
-5.87934	20.44550419991796	cluster3
-6.18609	20.09546539379475	cluster3
-6.43149	19.172632768216737	cluster3
-6.43149	19.172632768216737	cluster3
-6.61554	19.331742243436754	cluster3
-6.57464	18.981701980627236	cluster3
-6.47239	18.695305799242988	cluster3
-6.88139	18.50437501165349	cluster3
-6.63599	18.09069212410501	cluster3
-6.24744	17.995226730310264	cluster3
-6.37014	17.708830548926016	cluster3
-6.57464	17.13603818615752	cluster3
-5	21.368336825495973	cluster3
-4.6319	21.877485106839202	cluster3
-4.57055	21.94112918826447	cluster3
-4.81595	21.813842482100238	cluster3
-6.02249	17.42243436754177	cluster3
-5.83845	17.581542386075476	cluster3
-5.4908	17.00875002330698	cluster3
-7.00409	16.56324582338902	cluster3
-7.08589	16.404136348169004	cluster3
-7.08589	16.404136348169004	cluster3
-7.35174	16.276849642004773	cluster3
-7.02454	15.958630691564737	cluster3
-4.2229	19.459028949600985	cluster3
-4.36605	19.268098162011484	cluster3
-3.93661	19.490850261970465	cluster3
-4.24335	18.949880668257755	cluster3
-3.62986	19.01352329299672	cluster3
-3.24131	18.790771193037738	cluster3
0.9304711277499518	22.354812075812948	cluster3
1.5030688888456183	22.291169451073987	cluster3
1.5030688888456183	22.291169451073987	cluster3
1.5848672316849601	22.4502774696077	cluster3
1.2372195940076196	21.845663794469722	cluster3
1.0736210360848837	22.100238663484486	cluster3
1.2372195940076196	21.845663794469722	cluster3
1.2781187654272905	21.4956235316602	cluster3
2.0961152995290924	22.195704057279237	cluster3
1.8507165265229588	21.4956235316602	cluster3
2.4846639808701596	21.65473300688022	cluster3
2.4846639808701596	21.65473300688022	cluster3
2.5255631522898305	21.97295050063395	cluster3
2.9345604832187036	21.559267613085474	cluster3
3.0981609133854953	21.845663794469722	cluster3
-1.99386	21.14558472553699	cluster3
-1.76892	20.922831168891705	cluster3
-1.54397	20.668257756563246	cluster3
-1.35992	20.827365775096958	cluster3
-1.62577	21.177406037906472	cluster3
-0.664621	20.44550419991796	cluster3
-0.725971	20.47732696897375	cluster3
-0.357872	20.1909307875895	cluster3
-0.153373	19.840890524779983	cluster3
-0.214723	19.52267303102625	cluster3
0.09202594406034237	19.10898868679147	cluster3
0.07157542222847901	18.85441527446301	cluster3
0.09202594406034237	19.363563555806238	cluster3
0.07157542222847901	18.85441527446301	cluster3
-0.112474	18.758949880668258	cluster3
0.15337563731187664	18.217978830269242	cluster3
-0.276072	18.154334748843972	cluster3
-0.419222	17.3587902861165	cluster3
0.5214737968210787	17.42243436754177	cluster3
2.4233142876186236	20.54096959371271	cluster3
2.811861096715635	21.081940644111725	cluster3
2.791412447127829	20.763723150357997	cluster3
2.811861096715635	20.1909307875895	cluster3
2.7505114034641025	20.286396181384248	cluster3
3.0163606983020976	20.06364262473896	cluster3
3.364008335979438	19.8090692124105	cluster3
4.018406312158504	19.586315655765215	cluster3
-2.95501	18.09069212410501	cluster3
-3.17996	17.45425567991125	cluster3
-2.64826	18.56801909307876	cluster3
-2.44376	18.313444224063993	cluster3
-2.44376	18.313444224063993	cluster3
-2.48466	18.663484486873507	cluster3
-3.87526	17.613365155131266	cluster3
-4.182	17.326968973747015	cluster3
-3.99795	17.07239410473225	cluster3
-4.36605	17.07239410473225	cluster3
-4.8364	16.849642004773273	cluster3
-5.0818	16.531423054333235	cluster3
-5.4908	16.372315035799524	cluster3
-5.6135	16.245026872948984	cluster3
-6.10429	16.149561479154237	cluster3
-6.41104	16.117740166784756	cluster3
-8.41513	13.82657071571077	cluster3
-8.14928	13.89021479713604	cluster3
-7.98568	14.208432290889768	cluster3
-7.74029	14.017501503300268	cluster3
-7.12679	14.1447882094645	cluster3
-6.82004	14.176610978520287	cluster3
-6.59509	14.399363078479267	cluster3
-6.37014	14.431184390848747	cluster3
-5.30675	15.354017016426761	cluster3
-5.75665	14.685759259863515	cluster3
-5.5726	14.844868735083532	cluster3
-5.38855	14.685759259863515	cluster3
-5.2045	14.813045966027746	cluster3
-4.97955	14.272076372315036	cluster3
-9.25358	11.249003626566228	cluster3
-8.96728	10.676211263797732	cluster3
-8.88548	11.026252983293556	cluster3
-8.72188	11.662687970801016	cluster3
-8.72188	11.662687970801016	cluster3
-8.86503	11.153538232771481	cluster3
-8.80368	11.43993441415573	cluster3
-8.45603	12.012726776924225	cluster3
-8.21063	11.917261383129475	cluster3
-8.39468	11.153538232771481	cluster3
-7.59714	11.789976133651553	cluster3
-7.47444	11.503579952267305	cluster3
-7.24949	11.471757183211515	cluster3
-7.16769	10.89896482044302	cluster3
-6.96319	10.676211263797732	cluster3
-7.16769	10.389815082413485	cluster3
-7.45399	9.53062653826074	cluster3
-7.88343	9.244230356876493	cluster3
-7.69939	9.212410501193318	cluster3
-7.67894	8.798726156958534	cluster3
-7.37219	8.73508353221957	cluster3
-7.49489	8.162291169451073	cluster3
-7.78119	8.130468400395287	cluster3
-7.16769	7.844072219011039	cluster3
-7.26994	7.36674525003729	cluster3
-7.10634	6.921241050119331	cluster3
-6.96319	7.143991693392007	cluster3
-6.73824	6.730310262529834	cluster3
-1.44172	17.10421541710173	cluster3
-0.971369	16.849642004773273	cluster3
-1.38037	16.531423054333235	cluster3
-1.19632	16.46778042959427	cluster3
-1.29857	16.085918854415276	cluster3
-4.0593	13.92203610950552	cluster3
-3.40491	14.526649784643498	cluster3
-3.30266	13.82657071571077	cluster3
-3.17996	15.67223451018049	cluster3
-2.58691	16.05409608535949	cluster3
-2.79141	15.831343985400508	cluster3
-2.75051	15.48130372259099	cluster3
-2.99591	15.926809379195257	cluster3
-2.40286	15.57676911638574	cluster3
-4.69325	13.253778352942273	cluster3
-4.65235	12.680984533487472	cluster3
-4.65235	12.680984533487472	cluster3
-4.8364	12.871915321076969	cluster3
-4.7546	12.235480333569512	cluster3
-5.0409	12.49005374589797	cluster3
-5.63395	12.49005374589797	cluster3
-5.4499	12.776449927282219	cluster3
-5.2863	12.967382171558025	cluster3
-5.0818	11.503579952267305	cluster3
-4.8773	11.344469020360979	cluster3
-5.0818	11.089895608032517	cluster3
-1.76892	15.385838328796241	cluster3
-1.72802	14.813045966027746	cluster3
-1.83027	14.526649784643498	cluster3
-1.95296	14.112966897095019	cluster3
-2.07566	14.781224653658263	cluster3
-2.34151	13.82657071571077	cluster3
-2.60736	13.603818615751791	cluster3
-2.81186	13.158312959147523	cluster3
-2.70961	12.744630071599047	cluster3
-2.58691	12.362768496420049	cluster3
-2.58691	12.362768496420049	cluster3
-2.48466	12.649164677804297	cluster3
-2.89366	12.33094572736426	cluster3
-2.64826	11.694510739856803	cluster3
-2.01431	12.808272696338008	cluster3
-1.44172	13.381065059106504	cluster3
-1.44172	12.744630071599047	cluster3
-1.19632	12.840095465393794	cluster3
-1.11452	12.42641112115901	cluster3
-0.78732	12.935560859188545	cluster3
-2.07566	12.108192170718976	cluster3
-2.23926	11.821795989334728	cluster3
-1.76892	11.917261383129475	cluster3
-1.91207	11.503579952267305	cluster3
-1.33947	11.694510739856803	cluster3
-1.54397	11.312649164677804	cluster3
-1.70757	11.026252983293556	cluster3
-1.58487	10.80349942664827	cluster3
-1.85072	10.708034032853522	cluster3
-2.03476	10.517103245264021	cluster3
-2.87321	10.612568639058772	cluster3
-2.99591	10.103418901029237	cluster3
-3.26176	9.880668257756565	cluster3
-2.93456	9.498806682577566	cluster3
-2.93456	9.498806682577566	cluster3
-3.13906	9.498806682577566	cluster3
-2.58691	10.007953507234486	cluster3
-3.26176	10.103418901029237	cluster3
-3.8548	9.085122338342781	cluster3
-3.58896	8.480507206518496	cluster3
-3.58896	8.480507206518496	cluster3
-3.81391	8.512329975574286	cluster3
-4.24335	8.92601431980907	cluster3
-4.4274	8.512329975574286	cluster3
-4.28425	8.639618138424822	cluster3
-4.5092	8.957834175492245	cluster3
-4.28425	8.639618138424822	cluster3
-4.73415	8.353221957040574	cluster3
-5.0818	8.066825775656326	cluster3
-5.14315	7.557676037626791	cluster3
-5.42945	7.557676037626791	cluster3
-5.1227	7.239457087186754	cluster3
-4.7955	7.048526299597256	cluster3
-4.7955	6.603022099679297	cluster3
-4.48875	7.080349068653042	cluster3
-5.3272	6.603022099679297	cluster3
-5.5726	6.539379474940336	cluster3
-6.41104	6.030229736910801	cluster3
-6.75869	5.521079998881266	cluster3
-6.39059	5.393794749403341	cluster3
-6.14519	5.393794749403341	cluster3
-6.08384	5.139218423702268	cluster3
-5.7771	4.7255369928400945	cluster3
0.7464220479953507	17.995226730310264	cluster3
0.8691214344984175	17.708830548926016	cluster3
1.0736210360848837	18.186157517899762	cluster3
1.155419378924222	17.549721073705996	cluster3
1.400818151930359	17.613365155131266	cluster3
1.7075666181880287	17.931582648884994	cluster3
2.198364164200296	17.867938567459724	cluster3
2.627812016961034	18.058869355049225	cluster3
3.2004097780566987	18.281622911694512	cluster3
3.5276087661462334	18.249800142638723	cluster3
2.7096122320444316	18.09069212410501	cluster3
4.386504471667706	19.172632768216737	cluster3
4.509203858170771	19.459028949600985	cluster3
4.734152109345043	19.01352329299672	cluster3
4.550103029590442	18.727127111612468	cluster3
4.263805085164638	18.47255369928401	cluster3
4.611452722841978	18.217978830269242	cluster3
7.413088090580665	22.577565632458235	cluster3
7.494890177908118	22.863961813842483	cluster3
7.699387907250529	22.386634844868734	cluster3
8.006136373508195	22.386634844868734	cluster3
8.06748606675973	22.991248520006714	cluster3
8.394683182605206	22.704852338622466	cluster3
8.517382569108271	22.927604438581444	cluster3
8.803682385778135	23.24582338902148	cluster3
9.028632509196463	22.800317732417213	cluster3
9.151331895699531	22.927604438581444	cluster3
9.458080361957197	23.27764470139096	cluster3
8.803682385778135	22.16388128822345	cluster3
8.742332692526603	21.65473300688022	cluster3
8.47648526993266	22.0684158944287	cluster3
8.271983796102138	21.4956235316602	cluster3
10.31697606747867	23.882258376528938	cluster3
10.541922446408886	24.168654557913186	cluster3
10.950921649581815	24.232298639338456	cluster3
10.78732121941502	24.009546539379475	cluster3
10.848670912666556	23.723150357995227	cluster3
11.257670115839485	23.914081145584724	cluster3
11.87116704835482	23.850437064159458	cluster3
12.034767478521616	23.46857548898046	cluster3
12.341515944779285	23.43675417661098	cluster3
12.750511403464099	23.18217930759621	cluster3
12.955012877294621	23.15035799522673	cluster3
13.364008335979438	22.895783126211963	cluster3
13.752558889564561	22.609386944827715	cluster3
13.87525827606763	22.16388128822345	cluster3
14.161554348249378	22.736673650991946	cluster3
13.895706925655436	21.272871431701223	cluster3
13.895706925655436	21.272871431701223	cluster3
14.03885496174631	21.304692744070707	cluster3
13.813908582816094	20.859188544152744	cluster3
14.182006742325296	20.731900381302207	cluster3
14.141105698661569	20.15910801853371	cluster3
14.427405515331433	20.1909307875895	cluster3
9.458080361957197	20.954653937947494	cluster3
9.662578091299608	20.700079068932727	cluster3
9.764828828214867	20.286396181384248	cluster3
9.948877907969468	20.44550419991796	cluster3
10.051124900396616	20.763723150357997	cluster3
10.62372453373634	19.586315655765215	cluster3
10.685074226987872	19.268098162011484	cluster3
10.910020605918088	19.299919474380967	cluster3
11.155419378924222	19.045346062052506	cluster3
15.920246802956047	17.963403961254475	cluster3
3.1595106066370313	16.913284629512233	cluster3
3.4253580292309707	16.49960174196375	cluster3
3.5276087661462334	16.849642004773273	cluster3
3.6707568022371078	17.167859498527	cluster3
3.8957069256554355	17.040572792362767	cluster3
4.202455391913105	16.9769287109375	cluster3
4.693252937925372	17.48607699228073	cluster3
4.570553551422307	17.645186467500746	cluster3
4.959100360519315	17.42243436754177	cluster3
4.795501802596579	16.9769287109375	cluster3
5.020450053770848	16.65871121718377	cluster3
5.388548213280053	18.345265536433473	cluster3
5.695296679537719	18.536196324022974	cluster3
5.87934575929232	18.37708830548926	cluster3
5.961147846619774	18.91805789920197	cluster3
6.206546619625911	19.045346062052506	cluster3
6.3087936120530586	18.47255369928401	cluster3
6.18609422554999	17.963403961254475	cluster3
6.615542078310728	19.299919474380967	cluster3
7.126792018398916	19.586315655765215	cluster3
7.433540484656586	19.490850261970465	cluster3
7.985687723920389	18.790771193037738	cluster3
8.353785883429591	18.822592505407222	cluster3
8.435584226268933	19.045346062052506	cluster3
8.721884042938793	18.758949880668258	cluster3
8.619633306023534	19.10898868679147	cluster3
8.987731465532736	18.50437501165349	cluster3
8.64008195561134	18.281622911694512	cluster3
8.578732262359807	17.899761336515514	cluster3
8.312884839765864	18.281622911694512	cluster3
7.57668852074746	18.37708830548926	cluster3
7.740288950914255	17.804295942720763	cluster3
6.840492201729056	18.12251343647449	cluster3
6.963191588232121	17.48607699228073	cluster3
7.474437783832197	17.45425567991125	cluster3
7.208590361238258	16.94510739856802	cluster3
7.7198365568383345	17.040572792362767	cluster3
7.474437783832197	16.817819235717483	cluster3
7.658486863586798	16.595067135758505	cluster3
2.9345604832187036	16.022274772990006	cluster3
3.1595106066370313	15.863165297769989	cluster3
2.955011005050565	15.640413197811009	cluster3
3.445808551062836	15.608591885441529	cluster3
3.364008335979438	15.290372935001493	cluster3
3.9775052684947774	15.41766109785203	cluster3
3.548057415734039	14.908511359822494	cluster3
2.730062753876293	14.844868735083532	cluster3
2.730062753876293	14.463007159904535	cluster3
2.9754615268824303	14.685759259863515	cluster3
2.198364164200296	14.908511359822494	cluster3
2.3210635507033643	14.558472553699284	cluster3
1.8302660046910937	14.272076372315036	cluster3
1.993866434857889	14.1447882094645	cluster3
0.2351739801512167	12.840095465393794	cluster3
0.35787336665428526	12.744630071599047	cluster3
0.7055228765756798	12.49005374589797	cluster3
0.8691214344984175	12.744630071599047	cluster3
1.5439680602652892	12.49005374589797	cluster3
2.17791551461249	13.190134271517007	cluster3
1.9734159130260274	12.903738090132759	cluster3
2.218814686032161	12.712807302543258	cluster3
2.0552161281094214	12.394588352103224	cluster3
2.5051126304579654	12.394588352103224	cluster3
2.7505114034641025	12.394588352103224	cluster3
3.2822099931400963	12.49005374589797	cluster3
3.445808551062836	12.394588352103224	cluster3
4.959100360519315	15.640413197811009	cluster3
5.286299348608846	16.022274772990006	cluster3
5.42944925694378	15.67223451018049	cluster3
5.797547416452982	15.48130372259099	cluster3
5.8997962811241855	15.322195704057279	cluster3
6.104295882710648	15.22673031026253	cluster3
6.145196926374378	14.940334128878282	cluster3
6.165645575962184	14.590293866068766	cluster3
4.611452722841978	14.940334128878282	cluster3
4.406953121255512	14.494828472274015	cluster3
4.406953121255512	13.89021479713604	cluster3
4.3047042565843086	13.444709140531774	cluster3
4.4683028145070445	13.98568019093079	cluster3
4.161554348249378	12.967382171558025	cluster3
4.4274036430873736	12.649164677804297	cluster3
4.856851495848112	12.458233890214796	cluster3
5.143149440273916	12.871915321076969	cluster3
5.245400177189179	12.808272696338008	cluster3
5.613498336698381	13.253778352942273	cluster3
5.613498336698381	12.808272696338008	cluster3
5.838446587872653	12.935560859188545	cluster3
5.981596496207583	13.635639928121272	cluster3
6.1247445322984575	13.253778352942273	cluster3
-1.35992	10.326172457674524	cluster3
-1.56442	9.91248811343974	cluster3
-1.83027	9.721557325850238	cluster3
-1.89161	9.307875894988069	cluster3
-1.44172	9.276053125932279	cluster3
-1.11452	9.721557325850238	cluster3
-0.357872	10.198884294823987	cluster3
-0.582821	10.135241670085023	cluster3
-0.316973	9.91248811343974	cluster3
-0.0306734	10.35799522673031	cluster3
-0.051124	9.848845488700775	cluster3
1.5030688888456183	10.167064439140812	cluster3
1.6666674467683578	10.45346062052506	cluster3
1.809817355103288	10.230707063879773	cluster3
1.993866434857889	9.91248811343974	cluster3
1.8711670483548204	9.46698391352178	cluster3
-0.541922	9.244230356876493	cluster3
-2.87321	8.575972600313246	cluster3
-2.95501	8.257756563245824	cluster3
-3.07771	8.035003006600537	cluster3
-3.48671	7.7804295942720785	cluster3
-3.73211	6.984883674858295	cluster3
-4.12065	6.857595512007759	cluster3
-3.67076	6.316625918295049	cluster3
-3.01636	6.157517899761338	cluster3
-2.89366	5.807476180265514	cluster3
-3.40491	5.934764343116051	cluster3
-3.34356	5.521079998881266	cluster3
-4.2638	4.566426060933772	cluster3
-3.67076	4.7255369928400945	cluster3
-3.24131	4.630071599045348	cluster3
-2.79141	7.653141431421538	cluster3
-2.54601	7.7804295942720785	cluster3
-2.30061	7.7804295942720785	cluster3
-2.15746	8.194111025134248	cluster3
-1.99386	7.971360381861576	cluster3
-1.80981	7.716784056160503	cluster3
-1.93251	8.575972600313246	cluster3
-1.68712	8.544152744630072	cluster3
-1.64622	8.066825775656326	cluster3
-1.46217	8.035003006600537	cluster3
-0.91002	8.703260763163783	cluster3
-0.971369	8.225933794190038	cluster3
-0.541922	7.90771	cluster3
-2.83231	7.016706443914082	cluster3
-2.60736	6.857595512007759	cluster3
-2.36196	6.984883674858295	cluster3
-2.19836	6.47573393682876	cluster3
-1.99386	5.584725536992842	cluster3
-2.19836	5.298329355608594	cluster3
-1.91207	4.9164677804295955	cluster3
-2.05521	4.7255369928400945	cluster3
-1.95296	4.31185264860531	cluster3
-1.80981	3.6754176610978533	cluster3
-1.95296	3.452664104452566	cluster3
-1.76892	3.166267923068318	cluster3
-2.73006	3.579952267303103	cluster3
-3.01636	3.0708025292735677	cluster3
-2.81186	2.9116945107398564	cluster3
-2.38241	3.3890214797136053	cluster3
-2.38241	3.0708025292735677	cluster3
-2.05521	2.848048972628284	cluster3
-2.44376	2.1797912160650377	cluster3
-3.73211	2.7525835788335336	cluster3
-3.79346	2.370722003654535	cluster3
-3.81391	1.9888604284755367	cluster3
-3.52761	1.9888604284755367	cluster3
-4.0184	1.4797136038186167	cluster3
-3.38446	2.5298329355608615	cluster3
-3.15951	2.434367541766111	cluster3
-3.20041	2.147971360381863	cluster3
-3.30266	-1.44789	cluster3
-3.30266	-1.86158	cluster3
-3.24131	-2.49801	cluster3
-1.78937	-0.843279	cluster3
-1.74846	0.9705638657890816	cluster3
-2.54601	-1.32061	cluster3
-2.11656	-1.41607	cluster3
-2.03476	-1.79793	cluster3
-1.29857	1.638821622352328	cluster3
-1.15542	1.4160680657070408	cluster3
-1.07362	2.0525059665871126	cluster3
-1.09407	2.2752566098597846	cluster3
-1.01227	2.8798717416840702	cluster3
-0.664621	3.007159904534607	cluster3
-0.316973	2.1797912160650377	cluster3
-0.255624	2.7525835788335336	cluster3
-0.051124	3.007159904534607	cluster3
0.41922305990581776	3.134445154012532	cluster3
0.41922305990581776	2.7844063478893197	cluster3
0.25562450198308007	2.4661873974492856	cluster3
0.623722661492284	2.720763723150359	cluster3
0.7464220479953507	2.147971360381863	cluster3
0.5623729682407497	1.2251372781175434	cluster3
0.6441731833241473	0.9705638657890816	cluster3
0.4396735817376829	0.8432757029385449	cluster3
0.11247459364814993	0.9705638657890816	cluster3
0.9713702991696227	1.4797136038186167	cluster3
0.991820821001486	1.0342064905280424	cluster3
1.7689163114395612	1.5433562285575775	cluster3
1.7280171400198903	0.8750984719943311	cluster3
2.0143150844456947	0.27048334017004905	cluster3
1.9325167416063564	-0.620525	cluster3
2.4846639808701596	0.9069212410501208	cluster3
2.6687130606247607	1.9888604284755367	cluster3
-0.214723	-0.906921	cluster3
-0.112474	-1.22514	cluster3
-0.398772	-1.54336	cluster3
0.3374247170664777	-1.76611	cluster3
-0.86912	-0.970567	cluster3
-0.91002	-1.44789	cluster3
-0.91002	-1.73429	cluster3
-1.25767	-1.35243	cluster3
-1.42127	-1.607	cluster3
-1.35992	-1.98886	cluster3
-0.84867	-11.2808	cluster3
-0.582821	-11.5672	cluster3
-0.214723	-11.4081	cluster3
-0.276072	-11.79	cluster3
-0.132924	-11.9809	cluster3
0.1738242868996842	-12.3628	cluster3
0.11247459364814993	-12.9356	cluster3
0.19427480873154757	-13.4447	cluster3
0.1329251154800133	-13.8266	cluster3
0.6032721396604206	-13.5402	cluster3
0.4396735817376829	-14.0175	cluster3
0.3374247170664777	-14.3675	cluster3
0.807771741246885	-14.3675	cluster3
0.582823490072613	-14.7812	cluster3
0.582823490072613	-14.7812	cluster3
0.7464220479953507	-14.5903	cluster3
4.141105698661569	11.72633241639786	cluster3
4.263805085164638	11.280826759793595	cluster3
3.813906710572038	10.994430578409347	cluster3
4.5296525077585805	10.898965184614596	cluster3
4.63190324467384	11.217182678368324	cluster3
4.6523518942616455	10.708034397025099	cluster3
4.4683028145070445	10.23070742805135	cluster3
3.179959256224837	9.81702454050287	cluster3
3.364008335979438	10.039776640461852	cluster3
3.548057415734039	9.435162965323876	cluster3
3.6912073240689693	9.785201771447085	cluster3
4.079756005410037	9.785201771447085	cluster3
4.263805085164638	9.594270983857587	cluster3
4.0593054835781714	9.021478621089088	cluster3
5.081799747022384	10.167063346626083	cluster3
5.204499133525449	9.912489934297621	cluster3
5.654397508118048	9.848845852872351	cluster3
5.756646372789255	9.689736377652334	cluster3
2.811861096715635	9.116944014883838	cluster3
1.9325167416063564	8.73508243970484	cluster3
1.2985692872591557	8.67143981496588	cluster3
1.4826183670137567	8.225934158361614	cluster3
1.032719992421157	9.244232177734375	cluster3
0.9304711277499518	8.92601322729434	cluster3
0.5419224464088863	8.862370602555377	cluster3
0.21472533056341092	8.73508243970484	cluster3
0.3374247170664777	8.544151652115342	cluster3
0.582823490072613	8.416864945951112	cluster3
0.7873212194150216	8.257755470731095	cluster3
0.7055228765756798	8.066824683141594	cluster3
-0.051124	8.162290076936344	cluster3
0.09202594406034237	7.621320483223634	cluster3
-0.255624	7.239458908044639	cluster3
-0.0102248	6.921239957604602	cluster3
-0.132924	7.048528120455138	cluster3
0.8486709126665541	6.571201151481393	cluster3
0.7259715261634874	6.412091676261376	cluster3
0.41922305990581776	5.457437738313882	cluster3
0.5010232749892154	5.966586019657107	cluster3
0.6441731833241473	6.093874182507644	cluster3
0.1329251154800133	5.13922024456015	cluster3
0.15337563731187664	4.821001294120116	cluster3
-0.051124	4.757358669381155	cluster3
0.5010232749892154	4.661893275586404	cluster3
-0.132924	4.311851556090581	cluster3
-0.255624	4.152743537556869	cluster3
0.991820821001486	5.489259050683362	cluster3
1.1145202075045546	5.075576163134883	cluster3
0.9713702991696227	5.107397475504364	cluster3
1.2372195940076196	4.24820893135162	cluster3
1.4417191955940858	4.470962487996907	cluster3
1.5644185820971543	4.120920768501083	cluster3
1.8302660046910937	3.961812749967372	cluster3
1.993866434857889	3.675416568583124	cluster3
1.8916156979426297	3.3571976181430863	cluster3
1.6462169249364926	3.6117739438441596	cluster3
2.2801643792836934	3.2299123686651647	cluster3
2.586912845541363	3.6117739438441596	cluster3
2.7096122320444316	3.8981701252284076	cluster3
2.995910176470236	3.770881962377871	cluster3
2.8323116185474966	3.2935549934041255	cluster3
3.3026586427279057	3.198089599609375	cluster3
3.548057415734039	2.6571200058966653	cluster3
3.2413089494763696	2.4343664492513817	cluster3
3.0981609133854953	1.829751317427096	cluster3
3.7116578459008345	2.0843276431281694	cluster3
3.6503081526492984	1.5433551360428481	cluster3
1.400818151930359	7.239458908044639	cluster3
1.6462169249364926	7.621320483223634	cluster3
1.7689163114395612	7.907716664607882	cluster3
2.0961152995290924	8.257755470731095	cluster3
2.3006149011155586	8.035003370772113	cluster3
2.0143150844456947	7.939537976977366	cluster3
1.9529653911941622	7.494032320373098	cluster3
1.7689163114395612	7.112170745194103	cluster3
1.5235175384334276	6.634843776220354	cluster3
1.5848672316849601	6.062051413451858	cluster3
1.8916156979426297	6.380270363891892	cluster3
2.075664777697231	6.284804970097145	cluster3
1.9325167416063564	5.966586019657107	cluster3
2.3415140725352295	5.902943394918147	cluster3
2.382413243954897	5.552903132108629	cluster3
2.6687130606247607	5.6801898382728595	cluster3
2.791412447127829	6.984884039029872	cluster3
3.0572598697217686	6.603022463850873	cluster3
3.2413089494763696	6.348447594836106	cluster3
2.995910176470236	6.157516807246608	cluster3
3.1595106066370313	5.934764707287627	cluster3
3.3435596863916324	5.361972344519131	cluster3
3.0368112201339628	5.011932081709613	cluster3
3.3435596863916324	4.725535900325365	cluster3
3.588958459397766	4.311851556090581	cluster3
3.834357232403903	4.7891785250643295	cluster3
3.9775052684947774	4.693713131269579	cluster3
3.834357232403903	5.393793656888612	cluster3
3.957056618906968	5.934764707287627	cluster3
3.6094071089855717	6.730309170015104	cluster3
3.4867077224825067	7.780428501757346	cluster3
3.9161555752432413	6.921239957604602	cluster3
3.9775052684947774	7.812251270813135	cluster3
4.18200487008124	7.27128022041412	cluster3
4.32515477841617	6.7621319390708905	cluster3
4.447854164919239	7.3031015327836	cluster3
4.4683028145070445	7.525855089428887	cluster3
4.550103029590442	8.257755470731095	cluster3
4.918201189099644	7.494032320373098	cluster3
5.000001404183042	6.889418645235121	cluster3
4.734152109345043	6.571201151481393	cluster3
4.550103029590442	4.852824063175902	cluster3
5.12270079068611	5.616547213533899	cluster3
5.3067498704407114	5.043754850765403	cluster3
5.368099563692244	6.284804970097145	cluster3
5.552148643446845	7.016705351399352	cluster3
5.633946986286187	6.603022463850873	cluster3
5.695296679537719	6.252982201041355	cluster3
5.4907989501953125	8.575974421171129	cluster3
5.552148643446845	7.939537976977366	cluster3
5.817996066040788	8.448686258320592	cluster3
5.858897109704515	8.607795733540609	cluster3
6.083847233122842	9.116944014883838	cluster3
6.083847233122842	8.989657308719607	cluster3
6.3292460061289795	8.73508243970484	cluster3
6.226995269213717	8.162290076936344	cluster3
6.370143305304591	7.462211008003617	cluster3
5.981596496207583	7.621320483223634	cluster3
6.0633948390469214	7.143993514249889	cluster3
5.961147846619774	6.7621319390708905	cluster3
6.206546619625911	6.698487857645624	cluster3
6.267896312877443	6.252982201041355	cluster3
6.02249753987131	5.74383391969813	cluster3
6.3087936120530586	4.630070506530618	cluster3
16.30879595235813	18.09069212410501	cluster3
16.554194725364265	18.12251343647449	cluster3
16.554194725364265	17.772473173664977	cluster3
16.922292884873468	18.12251343647449	cluster3
17.331288343558285	17.931582648884994	cluster3
17.67893785347968	17.645186467500746	cluster3
17.985686319737347	17.48607699228073	cluster3
18.394685522910272	17.040572792362767	cluster3
18.72188263875575	16.881463317142753	cluster3
18.660532945504215	16.531423054333235	cluster3
18.905931718510352	16.435957660538485	cluster3
19.04907975460123	16.276849642004773	cluster3
19.192231535180213	16.085918854415276	cluster3
19.355828220858896	15.926809379195257	cluster3
19.274029878019554	15.640413197811009	cluster3
-7.02454	11.089895608032517	cluster3
4.5296529758195945	7.525853268571002	cluster3
19.274028941897527	15.831344349572085	cluster3
19.089979862142926	16.181383155695293	cluster3
18.824132439548983	16.53142341850481	cluster3
18.721881702633723	16.91328499368381	cluster3
8.496935323703507	19.108989050963046	cluster3
9.887525874412866	20.477326604802172	cluster3
8.476482929627586	18.02704840685132	cluster3
7.658488267769844	16.78599828751958	cluster3
-4.3456	8.73508243970484	cluster3
1.8916171021256716	7.780428501757346	cluster3
2.034765138216546	8.066824683141594	cluster3
1.8302674088741355	10.135242034256603	cluster3
1.9120657517134774	9.880667165241835	cluster3
0.07157495416746507	19.077167738593566	cluster3
-0.0920236	18.854414910291432	cluster3
10.787322623598065	23.977724134495265	cluster3
3.793457592923218	25.123309224203833	cluster3
-4.24335	19.331741879265177	cluster3
-2.56646	12.490055566755856	cluster3
10.3169737271736	17.263325256493324	cluster4
10.051126304579657	17.072394468903827	cluster4
10.235175384334259	16.84964091225854	cluster4
10.030677654991852	16.563244730874292	cluster4
10.41922446408886	16.43595802471006	cluster4
9.764826487909797	15.926809743366833	cluster4
9.458078021652128	15.354017380598338	cluster4
9.907978268488783	14.87669041162459	cluster4
9.110432256218846	15.513125399132049	cluster4
8.599182316130655	15.354017380598338	cluster4
8.353783543124521	15.035798430158302	cluster4
8.578733666542849	14.87669041162459	cluster4
9.028630168891393	15.163086593008838	cluster4
8.86503348321271	14.940333036363551	cluster4
8.558285016955043	14.558471461184554	cluster4
8.844581089136792	14.463006067389806	cluster4
9.089979862142926	14.590294230240342	cluster4
9.376279678812786	14.017501867471845	cluster4
10.64417365138516	15.035798430158302	cluster4
10.9918212890625	15.449482774393086	cluster4
10.950922117642829	15.513125399132049	cluster4
11.13497119739743	15.2267292177478	cluster4
11.319020277152031	15.035798430158302	cluster4
11.78936730133244	15.449482774393086	cluster4
12.014315552506709	14.972155805419339	cluster4
12.034766074338574	14.844867642568802	cluster4
12.280164847344707	15.799521580516297	cluster4
12.055216596170435	16.499602106135328	cluster4
11.993866902918903	17.231502487437538	cluster4
12.157465460841642	17.072394468903827	cluster4
12.38241371201591	16.91328499368381	cluster4
12.709612700105446	16.658710124669042	cluster4
12.873211258028181	16.085917761900546	cluster4
13.077710859614648	16.59506749993008	cluster4
13.241309417537384	16.88146368131433	cluster4
13.466259540955711	16.75417551846379	cluster4
13.957057086967982	16.88146368131433	cluster4
13.834357700464917	15.926809743366833	cluster4
14.488753804399924	16.563244730874292	cluster4
14.713702055574196	16.46777933707954	cluster4
14.550103497651456	16.21320592475108	cluster4
9.498978129193826	13.476530817072831	cluster4
9.78527794586369	13.44470950470335	cluster4
9.703477730780293	13.062847929524352	cluster4
9.539879172857553	12.808273060509585	cluster4
9.907977332366755	12.903738454304335	cluster4
10.153376105372892	12.553698191494817	cluster4
10.37832435654716	12.521876879125337	cluster4
10.603272607721433	12.235480697741089	cluster4
10.950922117642829	12.426411485330586	cluster4
12.50511309851898	14.208432655061344	cluster4
12.50511309851898	13.603817523237062	cluster4
12.177915982673504	13.540174898498098	cluster4
11.6257687434097	12.712807666714834	cluster4
11.973416381087041	12.585520960550603	cluster4
12.096115767590106	12.394590172961106	cluster4
12.218815154093175	12.235480697741089	cluster4
12.38241371201591	11.980905828726321	cluster4
12.464213927099308	11.72633241639786	cluster4
12.464213927099308	11.344470841218861	cluster4
12.975461994943444	11.503578859752572	cluster4
13.09816138144651	14.112967261266595	cluster4
13.241309417537384	13.508352129442311	cluster4
13.58895892745878	13.221955948058064	cluster4
13.916156043304255	13.571996210867578	cluster4
13.916156043304255	13.094669241893833	cluster4
13.261759939369249	13.126490554263313	cluster4
14.161554816310392	14.017501867471845	cluster4
14.263805553225652	14.622115542609823	cluster4
14.591002669071127	14.90851172399407	cluster4
14.345603896064993	15.2267292177478	cluster4
14.284254202813457	15.672234874352066	cluster4
14.65235236232266	15.608590792926798	cluster4
15.061351565495592	15.799521580516297	cluster4
15.020450521831862	14.90851172399407	cluster4
15.75664684085027	15.06762119921409	cluster4
16.002045613856403	14.749402248774054	cluster4
16.45194586069306	15.32219461154255	cluster4
16.63599494044766	15.13126382395305	cluster4
16.247444386862536	15.035798430158302	cluster4
16.43149346661714	14.781225017829842	cluster4
16.186094693611004	14.240253967430826	cluster4
15.920247271017061	14.240253967430826	cluster4
16.04294665752013	13.667461604662329	cluster4
15.388548681341067	14.208432655061344	cluster4
15.10225073691526	14.303898048856095	cluster4
14.856851963909126	14.208432655061344	cluster4
14.570554019483321	14.144788573636076	cluster4
14.570554019483321	13.667461604662329	cluster4
14.775051748825728	13.38106542327808	cluster4
15.245400645250193	13.28560002948333	cluster4
14.509204326231785	13.158313323319103	cluster4
14.529652975819594	12.840094372879065	cluster4
15.899798621429255	12.680986354345354	cluster4
14.734152577406057	12.235480697741089	cluster4
15.429449725004794	12.36276740390532	cluster4
15.184050951998657	12.108193991576858	cluster4
14.979551350412194	11.88544043493157	cluster4
15.061351565495592	11.567222941177842	cluster4
15.552149111507859	11.88544043493157	cluster4
14.693253405986386	11.82179781019261	cluster4
14.65235236232266	11.153540053629364	cluster4
14.83640144207726	11.599044253547323	cluster4
14.202455859974119	11.439936235013612	cluster4
16.41104481702933	12.426411485330586	cluster4
16.513295553944594	11.980905828726321	cluster4
16.860941319377876	12.553698191494817	cluster4
16.94274340670533	12.935559766673816	cluster4
17.00409309995686	12.680986354345354	cluster4
17.4335409527176	12.776451748140104	cluster4
17.678939725723737	12.776451748140104	cluster4
18.27198426416315	12.776451748140104	cluster4
18.312885307826882	12.36276740390532	cluster4
18.456033343917753	11.980905828726321	cluster4
18.640082423672354	12.299124779166355	cluster4
18.94683088993002	12.935559766673816	cluster4
19.21268205701208	13.062847929524352	cluster4
19.376278742690758	12.871917141934851	cluster4
19.621677515696895	12.903738454304335	cluster4
19.396731136766682	12.458232797700067	cluster4
19.580780216521283	11.980905828726321	cluster4
19.96932702561829	12.330946091535836	cluster4
20.25562684228815	12.426411485330586	cluster4
20.153376105372892	11.91726320398736	cluster4
20.64417365138516	12.490055566755856	cluster4
5.388548681341067	7.748607189387865	cluster4
4.263805553225652	1.607000674154424	cluster4
4.631903712734854	1.829751317427096	cluster4
4.447854632980253	1.2251390989754256	cluster4
4.427404111148391	-0.0477338	cluster4
5.511248067844132	0.9069201485353915	cluster4
5.28629981666986	4.566427881791654	cluster4
5.388548681341067	3.8027047314336606	cluster4
5.4907994182563264	3.8027047314336606	cluster4
5.59304828292753	3.0708014367588383	cluster4
5.920247271017061	-0.015911	cluster4
6.165646044023198	0.33412778576689206	cluster4
6.370143773365605	-0.429595	cluster4
6.554192853120206	-0.111376	cluster4
6.942741534461273	-0.238665	cluster4
7.576688988808474	-0.429595	cluster4
8.619633774084548	-0.365953	cluster4
5.8588975777655286	1.9252167112218466	cluster4
5.94069592060487	2.0843276431281694	cluster4
6.063395307107935	2.2434356616618807	cluster4
6.39059429519747	2.0843276431281694	cluster4
6.24744438686254	1.4797125113038874	cluster4
6.799591626126343	2.943516187280917	cluster4
7.024541749544671	2.8480507934861663	cluster4
6.635993068203604	6.189339576302395	cluster4
6.574643374952071	5.839297856806571	cluster4
6.717793283287001	5.552901675422323	cluster4
6.860941319377876	5.807478001123396	cluster4
6.349695123777799	5.521081819739148	cluster4
6.554192853120206	5.011932081709613	cluster4
6.881391841209741	5.0755747064485774	cluster4
6.717793283287001	4.311851556090581	cluster4
6.554192853120206	4.025455374706333	cluster4
7.842536411402417	3.4526630119378368	cluster4
7.004091227712806	8.92601322729434	cluster4
7.351738865390146	9.498805590062837	cluster4
7.515339295556942	9.657915065282854	cluster4
7.781186718150881	9.753380459077604	cluster4
8.026585491157018	10.167063346626083	cluster4
8.271984264163152	9.912489934297621	cluster4
8.49693438758148	9.435162965323876	cluster4
8.660532945504219	8.92601322729434	cluster4
8.640082423672354	6.889418645235121	cluster4
8.701432116923886	6.507555613369817	cluster4
8.53783355900115	6.66666654527614	cluster4
9.069530276433092	8.79872652113011	cluster4
9.171781013348351	8.79872652113011	cluster4
9.498978129193826	8.607795733540609	cluster4
9.642128037528757	9.244232177734375	cluster4
9.826177117283358	8.575974421171129	cluster4
9.846627639115223	8.098647452197383	cluster4
9.907977332366755	7.780428501757346	cluster4
10.255624970044096	8.098647452197383	cluster4
10.05112536845763	7.366745614208867	cluster4
10.37832435654716	6.634843776220354	cluster4
10.316974663295628	6.857597332865641	cluster4
10.439674049798697	6.889418645235121	cluster4
10.84867138072757	6.857597332865641	cluster4
10.664622300972969	7.430389695634137	cluster4
10.664622300972969	6.889418645235121	cluster4
9.662578559360622	6.66666654527614	cluster4
9.233130706599884	6.348447594836106	cluster4
9.662578559360622	6.030228644396072	cluster4
9.417179786354485	5.425616425944398	cluster4
9.049081626845282	5.171040100243324	cluster4
8.865032547090681	5.043754850765403	cluster4
8.558284080833015	4.7891785250643295	cluster4
8.333333957414684	4.343674325146367	cluster4
8.312885307826878	3.6117739438441596	cluster4
8.333333957414684	3.929989980911582	cluster4
8.333333957414684	3.166266830553589	cluster4
8.517383037169285	2.8162280244303766	cluster4
8.701432116923886	3.0708014367588383	cluster4
7.310839693970475	1.9252167112218466	cluster4
7.515339295556942	1.7024660679491745	cluster4
7.147241136047736	1.1933163299196394	cluster4
7.883437455066144	1.9888622493334225	cluster4
8.39468365066622	1.893396855538672	cluster4
8.108385706240416	1.5115352803596735	cluster4
7.924336626485811	1.416069886564923	cluster4
8.128836228072277	0.9705627732743523	cluster4
8.23108509274348	1.1614935608638497	cluster4
7.6789378534796775	1.2887817237143864	cluster4
7.4539896023054055	0.8432775237964272	cluster4
7.59713763839628	0.3659505548226818	cluster4
7.944787148317676	0.3659505548226818	cluster4
8.824131503426955	2.020682105016597	cluster4
9.008180583181556	2.0525048740723832	cluster4
9.110431320096819	2.4343664492513817	cluster4
9.355830093102952	2.5298318430461286	cluster4
9.560327822445359	2.68893986157984	cluster4
9.560327822445359	2.3707238245124174	cluster4
10.153376105372892	9.753380459077604	cluster4
10.316974663295628	9.657915065282854	cluster4
10.398774878379026	9.976132559036582	cluster4
10.480573221218368	10.071597952831333	cluster4
10.746422516056366	9.466984277693356	cluster4
11.278119233488304	8.76690520876063	cluster4
11.421269141823235	8.353220864525845	cluster4
11.6257687434097	8.512330339745862	cluster4
11.012271810894365	7.939537976977366	cluster4
11.728017608080904	7.621320483223634	cluster4
12.014315552506709	7.653141795593118	cluster4
12.014315552506709	7.20763613898885	cluster4
12.157465460841642	7.430389695634137	cluster4
11.850716994583973	7.112170745194103	cluster4
11.809817823164302	6.475735757686643	cluster4
11.707567086249043	5.8711206258623605	cluster4
11.6257687434097	6.221159431985569	cluster4
11.48261883507477	5.648367069217073	cluster4
10.766873037888228	5.584724444478109	cluster4
10.214725798624425	5.457436281627572	cluster4
10.05112536845763	5.107397475504364	cluster4
9.683027208948427	5.171040100243324	cluster4
9.437628435942294	4.948289456970652	cluster4
9.274029878019554	4.5982477374748285	cluster4
12.934560951279718	9.785201771447085	cluster4
12.730063221937307	9.753380459077604	cluster4
12.709612700105446	9.371518883898606	cluster4
13.179959724285851	9.180588096309108	cluster4
13.261759939369249	9.466984277693356	cluster4
13.609407577046586	9.371518883898606	cluster4
13.916156043304255	9.053301390144878	cluster4
14.366054417896855	8.862370602555377	cluster4
14.591002669071127	9.021478621089088	cluster4
14.754603099237922	9.116944014883838	cluster4
14.979551350412194	9.180588096309108	cluster4
14.693253405986386	8.385043633581631	cluster4
15.28629981666986	8.73508243970484	cluster4
15.572597761095668	9.912489934297621	cluster4
15.695297147598733	10.19888611568187	cluster4
15.981596964268597	10.071597952831333	cluster4
16.04294665752013	9.753380459077604	cluster4
16.329246474189993	9.657915065282854	cluster4
16.738241932874807	9.753380459077604	cluster4
16.758694326950728	9.371518883898606	cluster4
17.269940522550804	9.562449671488103	cluster4
15.981596964268597	9.148766783939625	cluster4
16.43149346661714	8.862370602555377	cluster4
16.84049266979007	11.408113465957825	cluster4
17.10634009238401	11.249005447424114	cluster4
17.10634009238401	10.898965184614596	cluster4
17.269940522550804	10.708034397025099	cluster4
17.699388375311543	10.42163821564085	cluster4
17.94478714831768	10.26252874042083	cluster4
18.251535614575346	10.580747690860868	cluster4
18.394683650666217	11.376292153588345	cluster4
18.599185124496742	11.567222941177842	cluster4
18.80368285383915	11.217182678368324	cluster4
19.02863297725748	11.280826759793595	cluster4
19.355830093102952	11.185361365998844	cluster4
19.13087996968462	10.898965184614596	cluster4
19.826178989527413	10.803499790819846	cluster4
20.092026412121356	10.676213084655618	cluster4
21.053172854558092	11.94908451635684	cluster4
21.21676954023677	11.503578859752572	cluster4
21.54397040057036	11.408113465957825	cluster4
21.54397040057036	11.408113465957825	cluster4
21.54397040057036	11.599044253547323	cluster4
21.33946892673984	10.771678478450365	cluster4
21.33946892673984	10.771678478450365	cluster4
21.462168313242906	11.058074659834613	cluster4
21.6257687434097	10.676213084655618	cluster4
21.789369173576496	10.962609266039866	cluster4
21.11452254780962	10.83532110318933	cluster4
20.807774081551955	10.739855709394579	cluster4
20.58282395813363	10.644390315599829	cluster4
22.42331475567964	10.644390315599829	cluster4
22.648264879097965	10.898965184614596	cluster4
22.893663652104102	10.708034397025099	cluster4
22.99591064453125	10.3261728218461	cluster4
22.586915185846436	10.3261728218461	cluster4
19.253579356187693	10.26252874042083	cluster4
19.519430523269747	10.389816903271367	cluster4
18.967283284005944	9.785201771447085	cluster4
18.353786351490605	9.785201771447085	cluster4
18.537835431245206	9.180588096309108	cluster4
18.496934387581483	8.79872652113011	cluster4
18.905933590754408	8.448686258320592	cluster4
19.417179786354488	8.385043633581631	cluster4
19.478529479606017	7.844072583182616	cluster4
12.893661779860047	8.416864945951112	cluster4
13.28221046120111	7.939537976977366	cluster4
13.609407577046586	7.653141795593118	cluster4
13.75255748538152	7.430389695634137	cluster4
13.977505736555791	7.462211008003617	cluster4
14.182005338142254	7.748607189387865	cluster4
15.14314990833493	8.003182058402633	cluster4
15.306750338501725	7.016705351399352	cluster4
12.791412915188843	7.748607189387865	cluster4
13.13906055286618	7.20763613898885	cluster4
13.691207792129983	6.889418645235121	cluster4
13.62985809887845	6.475735757686643	cluster4
13.650308620710316	5.77565523206761	cluster4
13.691207792129983	6.062051413451858	cluster4
14.018406780219518	6.125694038190819	cluster4
14.631903712734854	6.157516807246608	cluster4
9.437628435942294	4.21638616229583	cluster4
9.642128037528757	4.025455374706333	cluster4
9.887526810534894	4.470962487996907	cluster4
10.092026412121356	4.407316949885331	cluster4
9.928425981954561	4.152743537556869	cluster4
10.092026412121356	3.929989980911582	cluster4
11.073621504145898	5.107397475504364	cluster4
11.216769540236772	4.7891785250643295	cluster4
11.012271810894365	4.470962487996907	cluster4
11.257670583900499	4.439139718941117	cluster4
11.605318221577836	4.311851556090581	cluster4
11.830266472752108	3.929989980911582	cluster4
12.239265675925036	3.8981701252284076	cluster4
12.709612700105446	5.648367069217073	cluster4
12.955011473111579	5.107397475504364	cluster4
13.016361166363115	5.202862869299114	cluster4
13.364008804040452	5.0755747064485774	cluster4
13.404909847704179	4.8846439188590765	cluster4
14.100205123058856	4.757358669381155	cluster4
13.875256871884584	4.3754970942021565	cluster4
13.48670819054352	3.4526630119378368	cluster4
12.566462791770515	3.8663473561726214	cluster4
12.464213927099308	3.484485780993623	cluster4
12.64826300685391	3.420843156254662	cluster4
12.893661779860047	3.3571976181430863	cluster4
12.914112301691908	2.975336042964088	cluster4
12.055216596170435	2.879870649169341	cluster4
12.321064018764378	2.7207626306356296	cluster4
11.584867699745974	2.943516187280917	cluster4
10.725971994224501	3.1344469748704142	cluster4
10.092026412121356	2.975336042964088	cluster4
10.398774878379026	2.625297236840879	cluster4
10.112475061709166	2.307078286400845	cluster4
9.846627639115223	1.9570394802776327	cluster4
10.010226197037959	1.7661086926881353	cluster4
10.010226197037959	1.7661086926881353	cluster4
10.173824754960698	1.893396855538672	cluster4
10.480573221218368	1.6388205298375986	cluster4
9.110431320096819	1.1933163299196394	cluster4
9.355830093102952	1.097850936124889	cluster4
9.253579356187693	0.811454754740641	cluster4
9.233130706599884	0.20683962291635538	cluster4
9.519428651025692	-0.302307	cluster4
9.539879172857553	-0.238665	cluster4
9.867076288703029	-0.015911	cluster4
9.846627639115223	0.525058573356393	cluster4
10.23517444821223	0.7159893609458905	cluster4
10.255624970044096	0.23866239197214512	cluster4
10.460124571630558	0.2704851610279313	cluster4
10.582823958133627	0.4932358043006033	cluster4
11.053170982314032	2.4343664492513817	cluster4
11.400818619991373	2.1479702678671337	cluster4
11.74846812991277	2.2116128926060945	cluster4
0.33742518512749164	31.710421396041543	cluster4
0.6850728228048304	31.774065113295233	cluster4
0.9918212890625	31.99681757742579	cluster4
0.9918212890625	31.99681757742579	cluster4
0.6850728228048304	31.774065113295233	cluster4
0.766873037888228	32.18774836501529	cluster4
0.9918212890625	31.710421396041543	cluster4
0.33742518512749164	31.710421396041543	cluster4
0.27607549187595914	31.99681757742579	cluster4
0.5010237430502293	32.18774836501529	cluster4
-0.030673	31.678599719500486	cluster4
0.09202641212135809	31.296738144321488	cluster4
0.27607549187595914	31.26491646778043	cluster4
0.582823958133627	31.55131264916468	cluster4
0.7873216874760356	30.8512328518888	cluster4
1.155419846985236	31.16945107398568	cluster4
-0.030673	31.26491646778043	cluster4
1.0531709823140325	30.819410811176162	cluster4
-0.0102243	30.342083842202417	cluster4
0.09202641212135809	30.660302064299298	cluster4
0.33742518512749164	30.723945417381415	cluster4
0.664622300972967	30.883054892601432	cluster4
0.8282227311397623	30.15115305461292	cluster4
0.3578738347152992	30.15115305461292	cluster4
0.17382475496069816	29.610182732557057	cluster4
-0.194273	29.64200477326969	cluster4
-0.460122	30.246618448407666	cluster4
-0.72597	30.087509701530802	cluster4
-0.80777	29.57836069184442	cluster4
-0.705521	29.801113520146554	cluster4
-1.35992	29.32378655117281	cluster4
-1.09407	29.355608591885442	cluster4
-0.86912	29.101033722870675	cluster4
-0.644171	28.719172147691676	cluster4
-0.78732	28.273667219430564	cluster4
-0.501022	28.178201825635814	cluster4
-0.501022	28.178201825635814	cluster4
-0.521471	28.560063400814812	cluster4
-1.25767	28.560063400814812	cluster4
0.01022619703796046	28.400954653937948	cluster4
0.33742518512749164	28.94192497599381	cluster4
0.5010237430502293	28.687350835322196	cluster4
0.664622300972967	28.369132613225315	cluster4
0.766873037888228	28.1145584725537	cluster4
0.9918212890625	28.082736431841067	cluster4
1.2576705839004987	27.764518209744182	cluster4
16.022498007932324	-3.51631	cluster4
16.063395307107935	-4.05728	cluster4
16.717793283287	-4.53461	cluster4
17.065442793208398	-4.47097	cluster4
17.413088558641682	-3.67542	cluster4
17.413088558641682	-3.67542	cluster4
17.20859082929927	-3.67542	cluster4
17.33129021580234	-4.12092	cluster4
17.14724113604774	-3.10263	cluster4
11.462168313242906	1.6070003099828476	cluster4
11.646217392997507	1.797931097572345	cluster4
11.871167516415834	1.6070003099828476	cluster4
11.523518006494442	1.0342079472143517	cluster4
11.523518006494442	0.7478117658301038	cluster4
11.871167516415834	0.8432771596248507	cluster4
11.687118436661233	0.5887022906100832	cluster4
11.993866902918903	0.30230610922583523	cluster4
12.280164847344707	0.6841676844048337	cluster4
12.586913313602377	0.20684071543108828	cluster4
12.423314755679641	-0.1432	cluster4
12.68916217827358	-0.461417	cluster4
13.057260337782782	-0.620527	cluster4
13.036811688194977	-1.28878	cluster4
13.28221046120111	-1.8934	cluster4
12.300615369176573	1.797931097572345	cluster4
12.546014142182706	1.7661083285165589	cluster4
12.975461994943444	2.052504509900807	cluster4
13.711658313961848	2.370723460340841	cluster4
13.957057086967982	-0.747813	cluster4
13.916156043304255	-1.06603	cluster4
14.304704724645323	-1.00239	cluster4
14.693253405986386	-1.1615	cluster4
14.693253405986386	-1.607	cluster4
14.693253405986386	-2.05251	cluster4
14.938652178992523	-1.67065	cluster4
14.263805553225652	-2.02068	cluster4
15.327198988089531	-1.12967	cluster4
15.552149111507859	-2.08433	cluster4
15.122701258747124	-2.3389	cluster4
15.77709923492619	-2.6253	cluster4
16.083847701183856	-2.49801	cluster4
16.983640705880944	-2.49801	cluster4
16.963192056293135	-2.49801	cluster4
17.269940522550804	-2.14797	cluster4
17.413088558641682	-1.70247	cluster4
16.901842363041602	-1.41607	cluster4
16.697344633699196	-1.92522	cluster4
16.84049266979007	-1.73429	cluster4
16.513295553944594	-2.30708	cluster4
16.676892239623275	-2.08433	cluster4
16.513295553944594	-1.47972	cluster4
14.161554816310392	3.9936351548515816	cluster4
14.059305951639185	3.4208427920830857	cluster4
14.243355031393786	3.5481294982473166	cluster4
14.427404111148391	3.4844854168220465	cluster4
14.304704724645323	2.9116930540535506	cluster4
15.061351565495592	3.2299120044935883	cluster4
15.265849294837999	3.293554629232549	cluster4
15.061351565495592	2.4025447727103213	cluster4
15.204499601586466	2.1797926727513435	cluster4
14.979551350412194	1.638821622352328	cluster4
15.265849294837999	1.6070003099828476	cluster4
15.081800215083398	1.28878135954281	cluster4
14.631903712734854	1.3842467533375604	cluster4
14.795502270657593	1.161494653378579	cluster4
14.65235236232266	0.906919784363815	cluster4
14.693253405986386	0.5887022906100832	cluster4
15.000001872244056	0.6841676844048337	cluster4
15.327198988089531	0.715988996774314	cluster4
15.6339474543472	-0.0477342	cluster4
16.3496951237778	-0.1432	cluster4
16.22699573727473	-0.811457	cluster4
16.04294665752013	-0.811457	cluster4
16.45194586069306	-0.811457	cluster4
17.6175900324722	-0.811457	cluster4
17.862988805478338	-1.41607	cluster4
18.23108696498754	-0.8751	cluster4
15.858897577765529	2.275258066546094	cluster4
15.961148314680791	1.797931097572345	cluster4
16.5337442035324	2.498010166505072	cluster4
16.472394510280868	1.7342870161470785	cluster4
16.247444386862536	1.161494653378579	cluster4
16.45194586069306	1.0978505719533125	cluster4
16.308794080114073	1.002385178158562	cluster4
16.513295553944594	0.4295928153900661	cluster4
16.676892239623275	0.6841676844048337	cluster4
17.065442793208398	1.066029259583832	cluster4
17.00409309995686	0.5887022906100832	cluster4
17.29038917213861	0.3341274215953156	cluster4
17.249491872963	0.01590992784158729	cluster4
17.57668898880847	1.2569600471733295	cluster4
17.924338498729867	1.638821622352328	cluster4
18.00613684156921	2.3070793789155744	cluster4
23.60940757704659	7.748606825216289	cluster4
23.50716058461944	7.33492393766781	cluster4
23.85480635005272	7.557676037626791	cluster4
24.07975647347105	7.716785512846808	cluster4
24.18200721038631	7.33492393766781	cluster4
23.13906242511024	7.87589353138052	cluster4
22.750511871525113	7.844072219011039	cluster4
23.057260337782786	7.239458543873063	cluster4
22.23926567592504	8.066824318970017	cluster4
22.3415164128403	7.462210643832041	cluster4
22.218817026337234	6.984883674858295	cluster4
22.38241371201591	6.6984874934740475	cluster4
22.730063221937307	6.539378018254027	cluster4
22.95501334535564	5.998408424541321	cluster4
22.730063221937307	5.934764343116051	cluster4
23.17995972428585	5.616546849362322	cluster4
23.241309417537387	5.361971980347555	cluster4
23.46625954095571	5.330150667978074	cluster4
23.13906242511024	4.852823699004325	cluster4
16.574645247196127	8.385043269410055	cluster4
16.615542546371742	8.035003006600537	cluster4
16.860941319377876	8.225933794190038	cluster4
16.43149346661714	7.780428137585769	cluster4
16.308794080114073	7.33492393766781	cluster4
16.676892239623275	7.239458543873063	cluster4
16.881393713453797	7.016704987227776	cluster4
16.676892239623275	6.762131574899314	cluster4
16.881393713453797	7.016704987227776	cluster4
16.922291012629408	7.398566562406774	cluster4
17.29038917213861	7.112170381022523	cluster4
17.453989602305406	7.36674525003729	cluster4
17.556240339220665	6.984883674858295	cluster4
18.599185124496742	8.098647088025807	cluster4
18.394683650666217	7.112170381022523	cluster4
18.47648573799367	6.157516443075032	cluster4
15.654399848423122	7.271279856242543	cluster4
15.858897577765529	7.016704987227776	cluster4
15.572597761095668	6.5075567058845465	cluster4
15.899798621429255	6.2211605245002985	cluster4
16.267896780938457	6.348447230664529	cluster4
16.615542546371742	6.125695130705548	cluster4
17.085891442796203	6.380269999720316	cluster4
17.822087761814608	6.412091312089796	cluster4
18.00613684156921	6.571200787309817	cluster4
15.572597761095668	5.8392989493213	cluster4
15.858897577765529	5.298327898922285	cluster4
15.858897577765529	5.298327898922285	cluster4
15.613498804759395	5.521081455567572	cluster4
15.73619819126246	4.91646632374329	cluster4
15.327198988089531	4.980110405168556	cluster4
16.083847701183856	4.4709621238253305	cluster4
15.858897577765529	3.5163081858778362	cluster4
16.308794080114073	3.7072389734673337	cluster4
16.63599494044766	4.057277779590542	cluster4
16.94274340670533	4.089100548646332	cluster4
16.799591626126343	3.2299120044935883	cluster4
16.94274340670533	3.4844854168220465	cluster4
17.351738865390146	3.293554629232549	cluster4
17.351738865390146	2.943515823109337	cluster4
17.638038682060007	3.579950810616797	cluster4
17.085891442796203	2.6252968726693027	cluster4
17.71983702489935	2.720762266464053	cluster4
17.57668898880847	2.4343660850798052	cluster4
17.699388375311543	4.502783436194811	cluster4
18.333333957414688	4.91646632374329	cluster4
18.37423500107841	4.37549673003058	cluster4
18.599185124496742	4.661892911414828	cluster4
20.010228069282014	7.907716300436306	cluster4
19.907977332366755	7.43038933146256	cluster4
20.092026412121356	7.43038933146256	cluster4
20.010228069282014	6.8575969686940645	cluster4
19.92842598195456	6.252981836869779	cluster4
20.419223527966835	7.621320119052058	cluster4
20.419223527966835	7.43038933146256	cluster4
20.74642438830042	7.907716300436306	cluster4
20.991823161306556	8.130468400395287	cluster4
21.748468129912766	7.97135892517527	cluster4
21.380369970403564	8.035003006600537	cluster4
21.809817823164302	6.348447230664529	cluster4
21.66666978707343	5.521081455567572	cluster4
22.157467333085698	5.934764343116051	cluster4
22.566462791770512	4.248208567180043	cluster4
21.605320093821895	4.598248829989558	cluster4
21.891616166003644	4.184565942441079	cluster4
21.72801948032496	4.37549673003058	cluster4
20.889572424391297	6.953062362488815	cluster4
21.95296585925518	3.929991073426315	cluster4
20.50102561529429	6.603022099679297	cluster4
20.991823161306556	6.5075567058845465	cluster4
20.82822273113976	6.0620510492802815	cluster4
20.82822273113976	6.0620510492802815	cluster4
20.68507469504889	6.189339212130818	cluster4
20.623725001797354	5.8711202616907805	cluster4
21.21676954023677	5.966585655485531	cluster4
20.910021073979102	5.584724080306533	cluster4
21.15541984698524	5.171041192758057	cluster4
21.237221934312693	4.1209218610158125	cluster4
18.98773193359375	5.011931717538037	cluster4
19.294480399851416	4.91646632374329	cluster4
19.02863297725748	4.598248829989558	cluster4
19.56032782244536	4.598248829989558	cluster4
19.948878376030486	4.693714223784308	cluster4
19.948878376030486	4.693714223784308	cluster4
20.194277149036616	4.502783436194811	cluster4
20.623725001797354	4.821000929948539	cluster4
20.7259719942245	4.248208567180043	cluster4
20.112475061709162	4.630070142359042	cluster4
19.907977332366755	4.057277779590542	cluster4
19.68302720894843	3.8345256796315645	cluster4
20.3578738347153	3.9936351548515816	cluster4
20.5419229144699	3.4844854168220465	cluster4
20.296524141463763	3.293554629232549	cluster4
20.378326228791217	2.657119641725089	cluster4
18.41513604474214	3.898169761056831	cluster4
18.496934387581483	3.3571987106578156	cluster4
18.640082423672354	2.7525850355198394	cluster4
18.865032547090685	3.0389812169040873	cluster4
18.926382240342214	3.9618123857957954	cluster4
19.17178101334835	4.152743173385293	cluster4
19.335381443515146	3.4844854168220465	cluster4
19.233130706599887	3.3890200230272995	cluster4
19.253579356187693	2.943515823109337	cluster4
19.60122886610909	2.9753371354788207	cluster4
20.50102561529429	2.3070793789155744	cluster4
20.439675922042753	1.925217803736576	cluster4
20.03067671886982	1.7661083285165589	cluster4
18.599185124496742	1.5433562285575775	cluster4
18.47648573799367	1.2569600471733295	cluster4
19.08998267050901	1.5433562285575775	cluster4
19.355830093102952	1.28878135954281	cluster4
19.56032782244536	0.9387425534196012	cluster4
19.17178101334835	0.6523463720353533	cluster4
18.844583897502872	0.6523463720353533	cluster4
18.824131503426955	0.30230610922583523	cluster4
18.80368285383915	-0.1432	cluster4
19.151332363760545	-0.111377	cluster4
19.21268205701208	-0.33413	cluster4
18.967283284005944	-0.715992	cluster4
0.33742518512749164	31.742243436754176	cluster4
0.051125368457629605	31.646778042959426	cluster4
0.480573221218366	31.90135218363104	cluster4
0.7873216874760356	32.09228297122054	cluster4
0.9509221176428291	31.710421396041543	cluster4
0.9509221176428291	31.710421396041543	cluster4
0.9918212890625	32.09228297122054	cluster4
0.582823958133627	31.519490608452042	cluster4
0.582823958133627	31.519490608452042	cluster4
-0.0102243	31.26491646778043	cluster4
-0.0102243	31.26491646778043	cluster4
0.23517444821223066	31.328559820862544	cluster4
0.23517444821223066	32.02863961813843	cluster4
1.1349711973974301	31.16945107398568	cluster4
0.7259719942245013	30.883054892601432	cluster4
0.9713707672306366	30.819410811176162	cluster4
0.27607549187595914	30.692124105011935	cluster4
0.480573221218366	30.723945417381415	cluster4
-0.623721	28.400954653937948	cluster4
21.462168313242906	11.439935870842035	cluster4
20.7259719942245	5.966587112171837	cluster4
15.122701258747124	1.4797136038186167	cluster4
14.795502270657593	1.2569600471733295	cluster4
14.734152577406057	0.8432757029385449	cluster4
15.040901043663727	0.6205250596658729	cluster4
15.368100031753258	0.7796330781995842	cluster4
13.79345665680119	7.39856801909308	cluster4
16.738241932874807	7.048527756283562	cluster4
8.517383037169285	15.035799522673031	cluster4
8.660532945504219	6.730310262529834	cluster4
17.372191259466064	-3.80271	cluster4
19.151332363760545	4.7573583052095785	cluster4
15.75664684085027	4.980110405168556	cluster4
10.37832435654716	6.825775656324584	cluster4
14.550103497651456	16.404136348169004	cluster4
9.948876503786426	1.925217803736576	cluster4
-0.746421	29.73747016706444	cluster4
10.132925583541027	16.817819235717483	cluster4
9.498978129193826	2.5616546121019184	cluster4
6.615542546371742	5.712012607328649	cluster4
12.034766074338574	7.334924301839386	cluster4
20.439675922042753	1.8615740864828858	cluster4
17.33129021580234	3.0389815810756637	cluster4
16.881393713453797	3.389020387198876	cluster4
0.5623734363017636	31.837708830548927	cluster4
0.13292558354102724	31.296738144321488	cluster4
0.8486713807275681	31.90135218363104	cluster4
0.5623734363017636	31.837708830548927	cluster4
0.23517444821223066	31.933174224343674	cluster4
0.13292558354102724	31.296738144321488	cluster4
0.33742518512749164	31.583134325705736	cluster4
1.0531709823140325	31.010341598765663	cluster4
0.8282227311397623	30.914876204970913	cluster4
0.480573221218366	30.787589498806682	cluster4
1.2372200620686336	31.233094427067794	cluster4
0.1942752767925615	30.75576745809405	cluster4
0.01022619703796046	30.56483667050455	cluster4
1.0531709823140325	31.99681757742579	cluster4
0.3987748783790259	31.774065113295233	cluster4

## Sheet: Fig. 4b
Cluster(0based)	Event	Eventtime
0	0	16.6658
2	0	13.7671
2	0	26.3288
3	0	0
2	1	12.2795
2	0	18.7589
3	0	10.1863
2	0	4.4274
3	1	4.49315
3	0	21.0219
0	0	5.93151
3	0	0.30137
2	0	13.3397
3	0	11.4822
0	0	17.1233
3	1	4.43288
3	0	5.47397
2	0	19.411
3	0	54.0712
3	0	39.6986
3	0	6.7589
2	0	16.3014
2	1	18.0356
1	1	14.1068
2	0	5.14247
2	0	17.2685
3	0	37.7479
0	0	3.51233
3	0	2.16986
3	0	20.3589
3	0	5.05479
0	0	7.27123
2	0	6.56986
0	0	30.2274
3	1	0
2	0	10.6658
2	0	5.46575
3	0	2.54247
2	1	16.0329
3	0	13.2274
3	1	0.260274
3	0	7.21918
3	0	5.71507
3	0	0
2	0	12.1507
3	0	0
2	0	11.1205
2	0	12.2329
3	0	0.131507
2	1	6.74521
0	0	8.24658
3	0	4.69863
1	1	0.90137
0	0	51.4164
2	1	29.0932
2	0	16.6055
2	1	19.0137
2	1	2.11233
2	0	8.65205
3	0	21.1425
3	0	0.378082
3	0	29.4575
0	0	10.7178
2	0	4.24932
0	0	6.49863
0	0	7.52329
3	0	1.56986
3	0	0
0	0	1.89041
3	0	14.2
2	0	14.0192
3	1	0.0931507
3	0	11.4466
2	0	12.0521
2	0	17.7616
2	0	6.05205
2	0	4.22192
2	0	10.137
1	1	0.361644
3	0	27.6904
2	0	7.52329
2	0	1.99726
3	0	5.16164
3	0	13.1096
3	1	1.51233
3	0	0.112329
2	0	3.54247
3	0	18.4384
2	0	27.1452
0	0	41.0438
3	1	0
0	0	10.126
2	0	2.89589
2	0	5.68219
2	0	1.63014
3	0	24.6055
0	0	9.20822
3	0	18.3315
2	0	1.9726
3	0	7.42466
3	0	7.1863
0	0	5.31507
2	0	3.92877
2	0	6.49863
1	1	6.90685
2	0	9.28767
2	0	0.0547945
2	1	30.1945
2	1	16.7671
2	0	47.4493
3	0	4.28493
0	0	1.2274
3	0	6.24384
2	0	2.07397
0	0	13.2877
3	0	9.81096
0	0	0
2	1	12.7151
2	0	2.53151
0	0	0
3	0	3.27945
0	0	0.616438
2	0	0
0	0	42.4493
2	0	12.9233
1	1	1.91781
2	0	4.29041
2	0	0.435616
3	0	51.8219
2	0	18.6027
3	0	0
0	0	12.5808
2	0	1.2274
2	0	9.25753
2	0	0.00273973
0	0	9.64384
3	0	1.15342
3	0	0
0	0	44.4137
0	0	5.69315
2	0	15.9068
2	0	10.4384
0	0	6.59726
3	0	3.05479
3	0	4.09041
3	0	6.74795
3	0	9.5726
3	0	4.53425
1	1	2.54795
3	0	0
3	0	0
3	0	1.26849
2	0	7.73973
3	0	13.3397
2	1	13.7096
2	0	4.33151
3	0	13.9671
2	0	0.389041
3	0	1.92877
0	0	12.5452
0	0	6.62466
3	1	0
0	0	4.47123
1	1	1.4
1	0	1.20274
2	0	2.81644
2	0	25.4027
3	0	1.49863
2	0	11.8521
3	0	44.2137
2	0	11.3288
3	1	0.520548
2	0	13.1425
3	0	0
3	0	7.32055
2	0	0.989041
0	0	8.25205
3	0	10.3315
2	0	9.02192
3	0	8.09041
2	1	12.6055
2	0	3.43014
0	0	0.813699
0	0	3.06575
1	1	1.53151
2	0	11.5836
0	0	0.120548
0	0	7.44384
0	0	37.189
3	0	15.7945
0	0	28.2548
0	0	1.53699
3	0	54.5452
0	0	4.87123
0	0	7.58356
3	0	6.27945
2	0	14.1205
0	0	0
3	0	31.6
3	0	11.2548
2	0	0
2	1	2.41644
3	0	23.137
2	0	10.8932
3	1	4.50685
2	0	13.4548
3	0	22.6932
3	0	11.5096
1	1	0
3	0	4.49589
2	0	19.6247
2	1	18.3836
0	0	6.3863
0	0	0
3	1	0
2	0	16.5753
2	0	4.15616
3	0	1.89863
0	0	3.53151
3	1	0
3	0	35.8247
3	1	0
2	0	19.3507
1	1	0.191781
3	0	49.189
3	0	0.0520548
3	1	22.6959
3	1	14.863
3	0	14.7726
2	0	1.01644
3	0	12.1123
3	0	2.30685
3	1	0
0	0	2.63014
3	1	0
3	0	29.0137
3	0	4.36986
3	0	27.7288
2	0	11.326
2	0	31.5041
0	0	0
2	0	2.76986
1	1	0
3	0	2.24384
3	0	44.7507
2	0	0
0	0	0.0931507
2	1	20.3534
3	0	17.9507
3	1	0.0575342
3	0	19.5973
2	0	1.89041
2	0	2.89315
1	1	3.22192
3	1	0
2	0	7.87397
3	0	6.36986
0	0	0
0	0	10.5534
3	1	34.8301
0	0	30.1425
3	0	1.20822
0	0	0
0	0	15.8192
2	0	11.1589
0	0	17.8274
3	0	14.7151
2	0	0.156164
3	0	0.761644
3	1	0.361644
3	0	8.31233
0	1	30.4055
3	0	5.31233
2	1	3.79726
0	0	1.48493
0	0	0
3	0	14.4575
3	0	3.83836
0	0	48.9836
3	0	13.9836
3	0	6.54247
3	0	8.24932
0	0	13.5616
2	1	33.0712
0	0	9.57534
3	0	9.49589
3	1	0.460274
1	1	4.20822
3	0	41.4822
0	0	0
2	0	3.93425
3	0	22.1671
0	0	13.3014
3	0	15.7397
3	0	2.87671
2	0	10.063
2	0	1.16164
3	0	18.3644
3	0	16.1616
3	0	7.46575
2	1	15.8548
0	0	15.0082
2	0	31.8329
0	0	15.6658
1	1	2
2	0	5.96438
2	0	0
0	0	0
3	0	27.537
3	0	1.4411
3	0	20.7726
3	0	47.6466
3	0	3.68493
0	0	2.61096
3	0	5.49315
3	0	2.90137
2	0	16.7863
3	0	8.73699
2	0	5.3589
2	0	17.1644
0	0	4.72055
2	1	9.78082
0	0	38.3973
2	0	0
1	1	0.394521
0	0	5.12055
2	0	14.8767
3	0	9.65479
2	0	20.3836
0	0	46.1205
3	0	14.6356
2	0	5.13699
0	0	23.0137
1	0	0
1	1	2.54795
2	0	12.8329
3	0	13.5233
0	0	5.9589
1	1	6.96438
0	0	4.90959
3	1	0
0	0	51.5973
1	1	19.5288
0	0	0.117808
3	0	6.98904
3	0	27.1644
2	0	8.34794
3	1	0
0	0	7.11507
3	0	13.8301
2	0	1.60822
3	0	15.537
3	0	7.99178
2	0	10.7726
2	0	0.487671
2	0	3.6274
2	0	0.536986
0	0	4.95616
2	0	3.29863
2	0	12
2	0	10.4904
2	1	18.7753
0	0	5.56438
0	0	40.8493
2	0	13.8329
3	0	0.109589
2	0	6.85753
3	0	7.74521
2	0	10.4904
2	0	3.95616
3	0	39.1836
0	0	33.4411
0	0	0
2	0	17.8438
3	0	3.35616
3	0	11.2164
3	0	11.4521
3	0	19.6164
3	0	31.5069
1	1	12.6603
3	0	24.3918
3	0	6.27123
3	0	9.25206
2	1	6.91233
2	0	14.6274
2	0	0
1	0	43.211
1	0	1.63014
0	0	0
3	0	9.51233
3	0	30.011
0	0	11.7452
3	0	22.7945
3	0	0.0383562
3	0	8.41644
0	0	9.1863
0	0	33.0411
3	0	14.0027
3	0	4.21918
2	1	11.589
3	1	0
0	0	16.5342
3	1	0
0	0	0
3	0	27.0274
3	0	4.20274
0	0	15.8329
2	1	10.5233
3	0	12.1068
0	0	0
0	0	0.156164
2	0	1.98904
3	0	28.3507
2	0	7.87671
2	0	16.2192
2	1	13.4247
0	0	11.3808
0	0	8.83836
1	1	18.6822
3	0	44.5781
2	0	15.3753
2	0	0
3	0	19.4904
2	0	0.282192
2	1	4.79452
3	0	2.18904
2	0	12.8849
2	0	39.5808
2	0	0.493151
1	1	1
3	0	26.1068
0	0	1.86849
0	0	1.45479
3	0	7.52329
2	0	2.25205
2	0	3.99178
2	0	11.0959
2	0	9.79726
2	0	0
3	1	0
0	0	37.4548
3	0	18.5288
2	0	9.75616
3	0	23.5479
3	0	26.1205
3	1	1.31507
2	0	16.7069
0	0	6.59452
2	0	0.216438
2	1	14.6329
2	0	13.3425
2	1	10.4082
3	1	0
3	0	10.7973
2	0	7.29041
3	0	16.8411
3	1	19.1507
0	0	13.8301
2	0	18.0712
3	0	7.03562
1	1	0.586301
3	0	14.337
2	0	17.6219
3	0	29.1315
2	0	0.0547945
2	0	15.6877
3	0	0.917808
3	0	12.8247
3	0	1.30685
0	0	5.65479
0	0	9.29041
2	1	33.3014
2	0	12.011
3	0	18.9068
3	0	0.164384
3	1	39.0192
2	1	14.0904
2	0	18.1945
0	0	0
3	0	4.52055
2	0	1.1589
3	0	7.56164
2	1	3.59178
2	0	18.2849
2	0	2.89041
1	1	2.16712
3	1	0
3	0	12.9726
2	0	6.46575
3	0	5.37534
1	1	3.50137
3	1	4.56164
2	0	5.2411
3	0	11.4712
2	1	33.7753
0	0	6.71233
1	1	0.649315
3	0	27.5068
0	0	3.1726
3	0	13.126
3	0	0
0	0	0.528767
2	0	18.1507
2	0	14.7288
0	0	17.2137
2	0	3.98904
2	1	22.3616
2	0	16.537
2	0	36.326
2	0	0.827397
3	0	8.72055
3	0	11.6658
2	0	10.2082
3	0	0.739726
0	0	0.767123
0	0	8.23836
0	0	9.77808
1	1	0.172603
2	0	31.4575
0	0	0.621918
2	0	0.347945
2	0	16.0384
2	0	38.9288
0	0	7.71781
3	0	26.1068
0	0	0.90411
0	0	22.5918
2	0	1.10411
3	0	6.85753
3	0	5.67945
3	0	13.0603
2	0	13.0767
2	0	8.71507
2	0	0
3	0	15.0822
3	0	6.10411
0	0	44.1205
3	0	11.0767
2	1	32.789
2	0	10.2904
1	1	0.0849315
3	0	0.0109589
2	1	3.17534
2	0	18.2767
3	0	15.5452
3	0	0.0986301
3	0	0.156164
2	0	0.830137
3	0	26.4767
2	0	1.4
2	1	15.2658
3	0	17.2959
3	1	0
3	0	5.55342
2	0	40.6356
3	0	29.6685
0	0	17.7178
3	0	5.15342
0	0	28.7178
0	0	7.3589
2	0	17.0932
2	0	24.8548
0	0	1.56164
2	0	47.389
3	0	8
0	0	4.12055
2	0	4.20548
2	0	27.8411
3	0	21.8055
0	1	19.5178
3	0	38.3452
0	0	1.90137
0	0	5.12603
3	1	0.0958904
0	0	15.7288
2	0	0
2	0	0.616438
1	1	1.39726
2	0	10.4795
2	0	11.8192
3	0	9.86575
3	0	2.24932
2	1	10.7644
3	0	9.13425
2	0	4.63836
3	0	17.0986
2	0	2.83014
3	0	6.50411
3	0	30.263
3	0	1.5726
2	0	20.1507
2	0	12.1836
3	0	1.16164
3	1	0
0	0	0
3	1	4.71507
2	0	10.9068
3	0	23.8137
0	0	11.3288
0	0	29.6575
0	0	35.3397
3	0	14.3096
1	1	5.81644
2	0	0.673973
3	0	42.3863
3	0	9.1863
3	1	13.7836
2	0	0
2	0	2.9726
0	0	31.2493
3	0	6.02192
2	1	19.0137
0	0	0.413699
2	0	2.06575
0	1	0
2	0	24.1123
0	0	18.3836
0	0	0.750685
1	1	13.0082
2	1	13.4493
3	0	8.17534
0	0	2.48767
0	0	3.26301
3	0	3.76986
0	0	3.52603
2	0	2.55342
0	0	15.6411
0	0	2.5726
0	0	4.81096
3	0	0
2	0	0.821918
3	0	19.811
0	0	11.7973
0	0	7.04932
2	0	20.5342
3	0	3.04932
0	0	3.47671
2	0	11.2493
3	0	54.7069
2	0	8.96438
2	0	28.8274
2	0	0
2	0	8.76712
2	0	0.482192
2	0	9.33151
3	0	0
3	0	6.8274
3	0	18.6274
1	1	25.3699
2	0	8.90685
2	0	2.16164
3	0	7.02466
3	0	3.95068
2	0	0
0	0	0.6
3	1	16.4356
2	1	7.45479
0	0	1.1726
3	0	11.5644
3	1	0
0	0	10.9918
3	0	13.263
0	0	4.6
2	0	14.6603
3	0	11.2438
2	0	5.74795
2	0	7.75069
0	0	22.6904
0	0	13
2	0	10.3014
2	0	32.0849
0	0	7.07945
3	0	2.1589
3	1	0
2	0	1.12877
3	1	0
2	0	0.186301
0	0	10.5808
3	0	8.99178
3	0	28.1233
0	0	3.51233
2	0	10.6438
3	0	12.1479
3	0	1.08767
3	0	9.88493
3	1	9.88219
2	0	17.189
2	0	0.00547945
0	0	15.7315
1	1	0
3	1	0
3	0	7.12603
3	0	9.27671
2	0	8.60274
3	0	13.989
3	0	2.40274
2	1	13.9918
0	0	21.4438
0	0	7.40822
2	0	2.33973
3	0	0.106849
2	1	9.89589
2	1	12.6082
3	1	37.6329
2	1	2.86027
0	0	10.2795
3	0	10.7178
2	0	9.7726
2	0	5.43014
3	0	12.8301
2	0	17.0082
0	0	0
3	0	45.3507
3	0	60.537
1	1	0
3	0	31.0219
3	1	6.00274
2	0	9.42192
3	0	20.074
3	0	11.7123
3	0	15.9452
3	0	3.56712
2	0	7.02466
0	0	0
3	0	2.14247
0	0	6.70685
2	1	7.06027
0	0	2.36986
3	0	0.0383562
2	0	9.70959
2	0	0.958904
3	0	1.88767
0	0	13.5068
3	0	3.98082
2	0	6.69863
3	0	16.2301
2	0	5.82466
2	0	2.09315
3	0	8.50411
3	1	0
2	0	13.5836
2	1	15.0356
3	0	9.57808
3	0	8.0137
2	0	7.01096
3	0	0.282192
3	0	2.34521
2	0	0
3	0	10.4521
2	0	25.1014
3	0	13.4082
2	0	6.90685
0	0	11.1507
2	0	31.4192
3	0	4.39452
2	0	0
2	0	6.23288
3	0	2.01918
2	0	17.337
3	0	2.14521
3	0	13.9342
3	0	32.8986
0	0	43.7616
0	0	35.8822
0	0	3.4411
2	0	4.2137
3	0	3.7726
2	0	11.1479
3	0	25.5425
3	0	16.4301
2	0	17.7315
0	0	18.8356
3	1	0
0	0	5.24384
0	0	0
2	1	33.0685
2	0	17.6685
3	0	0
2	0	7.57534
0	0	0.260274
3	0	9.61644
2	0	0.0767123
3	0	14.2767
3	0	32.2658
3	1	0
3	0	33.8274
2	0	11.6767
2	0	15.5616
2	0	13.0603
2	0	0
0	1	1.44658
2	0	0
0	0	0
3	0	17.7425
2	0	15.4438
3	0	30.8
2	1	16.9425
2	0	2.98356
2	0	12.5288
3	0	6.01644
3	0	9.93973
0	0	15.0384
0	0	5.10685
2	0	15.7123
3	0	7.11233
2	0	13.8904
3	0	33.9699
2	0	32.863
2	1	11.0082
3	0	40.6986
2	0	14.0082
0	0	19.6466
3	0	2.11781
1	0	2.16712
2	0	10.4932
2	0	18.6082
0	0	3.55068
3	0	0
0	0	0.0547945
0	0	18.3288
0	0	14.7315
2	0	13.8658
0	0	1.53151
2	0	7.9863
2	0	19.5452
0	0	4.01918
0	0	0
3	0	3.05753
2	0	27.5342
2	0	18.7479
2	0	13.5945
3	0	0
3	0	7.94247
3	0	22.8137
2	1	12.3534
0	0	3.56712
2	1	21.726
2	0	8.29863
2	0	31.0658
0	0	6.9726
0	0	13.9973
3	0	28.8082
2	0	2.0274
0	0	36.7781
3	0	16.2274
2	0	0.224658
1	1	5.50959
3	1	0
2	0	9.9726
0	0	9.8274
0	0	6.76986
2	0	3.81918
2	1	14.126
2	0	0.961644
3	0	0.145205
3	0	20.8822
3	0	21.3151
3	1	16.7562
0	0	0.830137
0	0	0.575342
0	0	1.5863
3	0	39.2438
2	0	7.14795
0	0	4.2274
3	0	0.60274
3	0	5.88493
0	0	18.4055
1	1	2.24932
1	1	0.30137
2	0	0
3	0	18.6603
3	0	9.26575
3	0	8.78356
2	0	14.5315
3	0	17.9945
3	0	11.7014
2	0	3.9863
2	0	12.9726
2	0	37.9151
0	0	12.7288
3	1	0
3	0	0.0931507
0	0	0
2	0	10.3616
2	0	1.41918
0	0	6.24658
3	0	6.34247
2	0	5.86575
3	1	0
1	1	2.03288
2	0	11.2877
2	0	15.6219
2	0	0.526027
2	0	0.0109589
1	1	0.150685
2	0	4.21918
1	0	3.8
3	1	0.816438
3	1	0
2	0	18.6986
0	0	8.29315
3	0	6.56712
2	0	4.86027
3	0	30.2904
0	0	5.26027
0	0	0
2	1	9.04657
3	0	45.6137
3	0	6.16712
2	0	11.2986
2	0	17.8301
3	0	7.70685
3	0	0.726027
0	0	15.4
2	0	2.65479
2	1	15.9315
2	1	31.3397
2	0	19.337
2	0	4.60274
3	0	39.6685
2	0	6.42466
0	0	8.15616
1	1	14.074
2	0	1.13973
3	0	29.3233
2	0	9.14795
0	0	2.38904
2	0	12.8959
2	1	8.1726
3	0	21.2301
0	0	0
3	0	0.0465753
1	0	6.29589
0	0	29.7808
0	0	20.9425
2	0	0
2	0	7.19726
3	1	0.252055
3	0	3.68219
3	0	4.04384
3	0	8.27671
2	1	11.3342
3	0	35.5534
3	0	20.7479
1	1	1.28493
2	0	0.958904
3	0	13.0192
3	0	29.3479
3	0	20.4384
2	0	42.5151
2	0	0
3	0	6.36712
2	0	19.2822
0	0	4.36438
0	0	4.69041
0	1	33.0082
2	0	0
2	0	22.9699
3	0	13.4932
3	0	25.3151
3	0	1.71781
2	0	5.09589
3	0	3.56986
2	0	2.4137
0	0	20.2904
2	0	0
2	0	2.5863
3	0	2.28219
3	0	2.12329
3	0	14.3726
3	0	2.86027
3	0	17.4932
2	0	11.1534
0	0	0
3	0	20.1534
0	0	4.11781
3	0	33.1151
3	1	0
2	1	6.60548
3	0	26.0192
3	0	16.8603
3	0	19.1726
2	0	14.5096
0	1	32.1973
2	0	12.7397
0	0	11.4055
1	0	4.67671
2	0	0
2	0	10.9342
2	0	9.4411
3	0	5.96712
2	1	11.3644
3	0	4.29315
2	1	10.3041
3	0	5.06301
3	0	2.2411
3	0	10.2548
2	1	13.7836
2	0	9.4
3	0	0.0219178
1	0	25.0521
2	0	34.9781
2	0	15.5425
3	0	6.22466
0	0	13.7068
3	1	1.43288
3	0	19.5041
2	0	0.109589
2	0	17.3479
3	0	36.0685
0	0	14.6356
1	1	3.71233
1	1	2.83562
2	1	21.7616
3	0	11.1671
3	0	0
2	0	8.68219
3	1	0
2	0	5.43836
3	0	8.9589
2	0	18.2904
3	0	7.64384
3	0	0.391781
2	0	52.5836
3	0	5.19178
3	0	29.4301
3	0	12.7863
2	0	14.0384
3	0	5.08493
2	0	2.07123
0	0	3.03288
3	0	4.92603
0	0	1.3589
1	1	1.06027
3	0	32.1918
2	1	12.3699
0	0	13.8247
0	0	12.4493
2	0	1.91233
3	0	13.2575
3	1	11.4411
3	0	6.11781
2	0	5.90411
2	0	3.4
0	0	0.309589
0	0	27.1397
3	0	12.8274
0	0	5.36438
2	0	0
3	0	13.411
3	0	7.04384
2	0	0.665753
0	0	17.8164
2	0	12.2493
2	1	13.1041
2	1	34.6493
1	1	2.85205
2	0	2.81918
2	0	10.4603
2	0	1.23288
0	0	3.20822
2	0	14.0411
3	0	19.8
0	0	1.45205
3	0	25.074
2	0	0
2	0	17.2438
3	0	40.3069
1	1	0.361644
3	0	16.7753
3	0	8.25753
1	1	1.60274
0	0	1.72603
2	0	8.33973
2	0	9.63288
3	0	2.31507
0	0	3.68493
1	1	0.484932
1	1	0
2	0	2.13425
3	0	6.07945
3	0	10.6274
2	0	5.4274
0	0	0
2	0	10.7753
0	0	10.8438
2	0	0
2	0	6.39452
3	1	0
3	0	21.3671
0	0	47.2521
3	0	18.9808
3	0	20.1973
3	0	42.9534
2	0	14.8795
3	0	9.22466
0	0	0
2	0	14.4849
0	0	0.539726
0	0	3.46027
3	0	0.808219
0	0	0.923288
2	0	5.76712
3	1	0
1	1	1.35616
3	0	7.83288
2	0	0
0	0	4.72055
2	0	11.1096
2	1	6.9589
3	0	14.7616
3	1	1.74521
2	0	1.96986
0	0	16.9342
0	0	3.47397
0	0	9.84384
3	1	0
0	0	19.5781
2	0	0
3	0	34.9699
2	1	7.41644
0	0	10.0274
0	0	5.37808
2	1	30.6356
2	0	14.6192
3	0	8.67123
3	1	14.5479
1	1	2.83562
3	0	9.12055
3	0	5.12329
1	1	11.8
0	0	6.57808
3	0	7.17534
2	0	15.4603
3	1	3.09315
0	0	23.7507
3	0	26.2849
0	0	32.4411
3	1	0
3	0	43.6493
2	0	12.8521
1	0	1.53151
3	0	41.1315
3	0	44.5178
0	0	2.47945
2	1	7.96986
3	0	14.7562
0	0	37.3836
0	0	0.80274
0	0	4.31507
1	1	3.26849
2	0	15.2795
3	1	4.30685
0	0	8.19178
3	0	11.3342
2	0	0
2	0	18.9753
3	1	21.4301
3	0	3.54795
3	0	4.67671
0	0	0
0	0	4.47671
0	0	8.86027
1	1	14.7151
1	1	0.709589
1	1	0
3	0	5.19452
0	0	17.7781
3	0	1.30137
2	0	5.03288
3	0	6.28493
2	0	14.2
2	1	12.3151
3	0	30.0712
2	0	4.73151
2	0	9.58904
3	0	14.0329
2	0	18.0658
3	0	6.6274
3	0	19.8137
3	0	11.6767
2	0	13
3	0	7.11233
3	0	35.4466
0	0	0.473973
2	0	5.32603
3	0	11.6822
0	0	0.684932
2	0	12.5315
0	0	37.011
2	1	28.526
3	0	39.7096
0	0	13.8247
3	0	0.20274
0	0	17.2082
3	0	35.863
0	0	12.4384
2	0	3.7726
2	0	11.4877
0	0	14.0164
0	0	0
1	1	0.493151
2	0	11.1479
2	0	20.4685
3	0	1.51781
0	0	22.4192
3	0	9.0411
2	0	12.1123
2	0	34.5233
2	0	1.31781
0	0	12.737
0	0	12.5808
3	0	6.12603
2	0	1.09863
3	0	22.4822
3	1	0
2	1	32.1123
2	0	0.164384
2	0	0.0410959
1	1	0.638356
3	0	18.2521
3	0	2.03288
0	0	11.4932
3	1	0
2	0	13.1973
2	0	8.40822
2	0	10.6822
0	0	31.1699
0	0	12.7863
3	0	12.926
3	0	0.0136986
3	0	1.01918
2	0	13.611
0	0	10.3479
3	0	0.147945
0	0	9.26301
3	0	18.5726
2	0	12.4603
2	1	5.46849
2	0	10.6712
0	0	4.91781
0	0	0.775342
0	0	6.99726
2	0	0
2	0	9.80822
0	0	3.32055
3	0	12.6575
2	0	5.03562
2	0	3.07671
3	0	2.1726
3	0	34.7644
0	0	14.3808
2	1	9.75068
0	0	0.613699
2	0	17.1726
2	0	17.8712
0	0	41.463
3	0	53.3452
3	0	19.2712
2	0	0
3	0	2.32055
2	0	12.6603
3	0	40.8685
2	1	25.9014
0	0	1.21096
2	0	20.9068
2	0	11.1918
2	0	38.2658
2	1	10.2603
0	0	7.67945
0	0	5.79178
2	0	6.58356
3	1	0.30137
2	0	16.8247
0	0	0
2	0	4.32055
3	0	10.1479
1	1	0.342466
3	0	3.34521
2	0	1.14247
3	0	0.476712
2	0	1.49863
2	0	11.2192
2	0	16.3808
2	0	6.18082
0	0	7.95342
2	0	10.3699
0	0	0.257534
2	0	0
2	1	10.9973
2	0	7.89041
2	0	1.68219
2	0	9.45753
2	0	4.47671
0	0	19.2274
2	0	4.39178
2	0	11.9479
2	0	16.4192
2	0	8.9726
3	0	5.40274
1	1	0
2	0	3.96986
2	0	16.526
3	0	0
3	0	10.6521
3	1	45.8438
2	0	17.6603
3	1	0
3	0	13.6164
3	0	0.419178
1	0	9.14795
3	0	12.5014
0	0	0.134247
3	0	3.4411
1	1	0.10137
1	1	38.8082
0	0	6.77808
2	0	11.1479
0	0	6.13973
3	1	0
1	1	2.38082
2	0	3.97534
2	1	7.00822
3	0	3.01644
2	0	6.13425
2	1	8.07671
2	1	6.64384
3	0	20.274
2	0	6.53973
1	1	15.4247
0	0	21.0219
2	0	8.02466
3	0	10.2932
0	0	26.926
2	0	1.54521
3	0	44.663
0	0	3.03288
2	0	16.0822
0	0	1.22466
3	0	29.8192
2	0	13.0329
0	0	2.66849
2	1	11.7726
0	0	13.074
2	0	4.54247
3	0	12.0137
0	0	0
2	0	11.3123
3	0	17.2932
3	0	13.1507
3	0	5.94795
0	0	3.32329
2	0	0
2	0	14.1644
3	0	6.1589
2	0	42.2521
3	0	2.76712
3	0	12.3616
3	0	5.68219
2	0	6.02466
2	0	0
0	0	1.02466
2	1	7.53425
2	0	5.86849
3	0	27.0712
0	0	15.0164
3	0	10.7041
0	0	37.1753
3	0	17.4411
3	1	0.0630137
2	0	24.0301
0	0	16.6247
2	0	43.2904
0	0	12.7479
3	0	10.0712
3	1	0
3	0	2.56164
0	0	27.0219
0	0	16.3616
0	0	8.90137
3	0	4.7589
3	1	7.33151
3	0	20.5753
0	0	4.61918
2	0	1.13699
3	0	9.93425
0	0	5.91781
3	0	24.6411
1	1	14.3096
0	0	14.0795
3	0	8.4137
2	0	12.1041
3	0	3.35616
2	0	0
3	0	0
2	1	26.6301
0	1	0.0794521
0	0	33.7068
3	0	4.7726
3	0	16.8767
3	0	31.8411
2	0	15.1534
2	0	0
3	0	33.1699
2	0	9.14247
1	0	0.167123
2	0	2.00548
0	0	39.6575
2	0	7.94247
2	0	17.1945
2	1	8.19452
2	1	13.3671
2	0	14.6548
2	0	8.65479
1	1	0.947945
2	0	7.1726
2	0	14.5288
3	1	4.70959
2	0	15.3644
3	0	17.2986
3	0	2.56438
3	1	0
2	0	10.8822
3	0	6.7863
3	0	34.9397
3	1	2.0137
0	0	7.8411
0	0	18.4685
3	0	5.1589
3	0	1.74247
2	0	12.8055
2	0	8.5726
3	0	0
2	1	27.1808
1	1	0.939726
3	0	45.463
3	0	18.2082
3	1	1.41918
2	0	14.7315
2	0	0.0821918
0	0	5.94247
3	0	17.4685
3	0	35.1479
2	0	5.15068
3	0	11.4356
3	0	5.0137
3	0	7.91233
3	1	0.194521
2	1	13.4658
2	0	0.276712
2	0	3.6
1	1	5.00274
3	0	11.7644
3	0	2.44932
0	0	0.665753
0	0	11.8932
1	1	7.00548
2	1	14.0301
3	0	7.19178
2	0	7.09041
3	1	1.62466
3	0	20.0685
2	0	3.26575
3	0	4.41096
3	1	0.0547945
3	0	28.0904
0	0	2.79452
2	0	0
0	0	0.0712329
0	0	2.63562
2	0	5.03288
2	1	23.2904
3	1	1.55068
3	0	1.69589
2	0	17.9205
3	0	13.6575
2	1	11.9452
2	0	1.58904
3	0	0.145205
0	0	0
3	0	0.657534
3	0	0.268493
2	0	2.32055
2	0	0
1	0	34.8274
2	0	0.0356164
2	0	7.90685
0	0	10.0411
3	0	11.5534
0	0	26.5836
2	0	14.1973
3	0	11.8932
0	0	0.112329
0	0	5.38904
3	0	19.1836
3	0	17.4904
2	1	9.89589
1	1	7.28767
2	1	13.4329
3	0	20.7123
2	0	3.26027
0	0	1.58904
1	0	6.2411
3	0	14.4027
0	0	1.36712
0	0	2.46027
0	0	6.47671
3	0	12.7836
2	0	7.80822
2	0	1.00548
0	0	0.265753
3	1	0
1	0	36.4384
0	0	54.5069
0	0	12.9534
3	0	0.920548
0	0	4.96986
2	0	2.26575
3	0	29.8082
3	0	25.6877
3	0	36.1123
0	0	0.323288
0	0	21.7452
2	0	4.95068
2	0	8.48493
2	0	32.1699
2	0	13.4438
3	0	9.51233
3	0	19.1397
2	0	4.69041
2	0	7.74795
2	0	3.42466
2	0	3.43288
3	0	12.4904
2	0	17.2548
3	0	47.5096
0	0	4.65205
3	0	2.85479
3	0	5.26027
2	0	9.78082
1	1	2.65753
3	0	6.56164
2	0	11.5151
0	0	0.909589
0	0	1.55616
3	0	1.93699
2	0	13.9452
3	1	2.00548
1	0	5.87397
0	0	8.13699
2	0	0
2	0	0
1	1	7.38082
3	0	32.1973
3	0	4.64658
2	0	8.04384
3	0	0
2	0	34.4904
2	0	13.9507
3	0	2.93425
2	0	15.1863
3	0	13.4137
3	0	13.4849
2	0	0.758904
0	0	3.54521
3	0	40.5069
0	1	0
0	0	0
3	1	0
3	0	1.92055
2	0	8.95616
2	0	9.43562
3	0	10.926
0	0	17.874
3	1	5.67945
0	0	5.44658
2	0	0
3	0	7.63288
2	0	3.51507
0	0	1.69863
0	0	12.2575
0	0	8.09041
2	0	8.86849
0	0	0.928767
0	0	4.96164
2	0	18.0384
3	0	21.9781
3	0	0
3	0	0
2	1	11.8685
3	0	0.356164
0	0	16.5781
3	1	6.30685
2	0	18.5014
0	0	14.5178
0	1	11.0301
3	0	14.4055
3	0	5.43014
2	1	19.1151
1	1	1.87397
2	0	13.9233
0	0	4.46849
3	1	0
2	0	4.95068
3	0	1.35068
0	0	19.9014
0	0	3.43562
3	0	23.2
1	1	0
2	0	16.9534
2	0	0
0	0	4.17808
2	0	18.0658
3	0	15.4055
2	0	9.68219
0	0	11.9945
2	1	28.0192
3	0	8.21918
2	1	5.37534
2	1	6.61918
2	0	33.3781
3	0	0.967123
2	0	11.0685
3	0	24.6438
3	0	1.29589
2	0	3.31781
2	0	25.5589
3	0	1.5726
3	1	0
3	0	0.232877
0	0	38.0767
3	0	7.65753
2	0	13.4356
2	0	3.07123
3	0	38
0	0	1.30137
3	0	2.73699
2	1	27.2521
0	0	17.4192
1	0	17.3973
3	0	22.2877
3	0	6.44932
0	0	14.0685
2	0	0.438356
0	0	17.2959
2	1	18.5205
0	0	6.66849
3	0	16.8548
0	0	0.169863
3	0	8.45479
3	0	12.1534
0	1	6.20274
0	0	0.79726
1	1	5.66027
1	1	0
0	0	7.33425
2	0	15.9863
0	0	0.20274
3	0	11.2932
2	0	1.50137
0	0	33.8411
1	1	10.926
1	1	11.8849
3	0	3.24384
2	0	3.42466
2	0	0.158904
2	0	6.01644
0	0	42.8466
2	0	17.9041
3	0	42.1863
0	0	2.49315
2	0	24.063
3	0	24.0521
3	0	10.2959
0	0	7.56438
0	1	0.967123
3	0	40.1644
2	0	0.539726
3	0	35.3973
2	0	13.7753
2	1	5.15616
2	0	6.19452
2	0	14.1068
3	0	2.66027
0	0	3.52603
2	0	11.0137
3	0	6.88219
1	1	2.02192
1	1	0.287671
2	0	11.6575
2	1	24.1068
3	0	14.3041
2	0	4.64658
2	0	10.5315
2	0	3.39726
3	0	9.38082
0	0	9.46027
2	1	9.25753
0	0	17.6219
0	0	27.9781
2	0	0.29589
0	0	28.9069
0	0	11.2849
3	0	8.50137
0	0	29.3562
2	0	1.34795
3	0	1.76164
1	0	4.50137
2	0	12.8329
0	0	6.69863
2	0	3.1589
1	1	5.4411
2	0	23.0822
3	0	23.0795
3	1	4.06575
0	0	12.9205
2	0	18.6137
3	0	7.09315
0	0	11.4247
3	0	3.05479
3	0	13.7918
2	0	0
2	0	4.5726
2	0	18.474
3	0	49.2904
2	0	0
3	0	11.6822
0	0	0
2	0	5.58082
0	0	42.8247
0	0	2.47671
2	0	5.46027
1	1	0.408219
0	0	4.53425
3	0	15.7671
2	0	6.69589
3	1	0
3	0	8.8
0	0	43.1288
2	0	29.2548
0	0	10.3425
2	0	8.10137
0	0	6.75342
3	0	3.69863
3	0	11.2411
3	0	13.0603
2	0	15.4795
3	0	24.989
0	0	0.112329
3	0	26.0986
3	0	28.0274
0	0	17.2932
0	0	1.13425
0	0	18.3616
3	0	0
3	0	10.9342
3	0	11.6247
1	0	0.0849315
0	0	0.2
3	0	2.55069
3	0	27.4986
1	1	0.50411
2	0	11.5151
3	0	0
0	0	6.25753
3	0	8.65753
2	1	12.8904
2	0	0.00273973
0	0	12.9863
0	0	5.72055
0	0	2.3726
2	1	25.5288
3	0	27.2932
3	0	1.31233
3	0	7.33425
2	0	6.67397
2	0	13.9397
3	0	7.37534
3	0	34.5205
0	0	8.52055
2	0	10.263
1	1	0.0849315
3	1	0
2	1	21.1014
2	0	12.8986
2	0	3.29315
0	0	10.1425
3	0	13.8
3	0	22.0712
0	0	10.189
3	0	13.3041
2	1	4.65479
0	0	0.117808
3	0	0.531507
2	0	9.28493
2	0	3.38082
3	0	7.28219
2	0	7.11507
3	0	36.0027
3	0	7.00274
3	0	15.126
2	0	3.43288
2	1	20.874
2	0	10.7973
2	0	10.9918
3	0	40.5315
0	0	9.49041
2	1	13.6822
3	0	27.2658
2	0	18.6986
3	0	2.70411
2	0	3.47671
3	0	3.51781
3	0	7.87397
2	1	3.89863
2	0	0.687671
3	0	5.75342
3	0	40.1753
2	0	4.76712
0	0	1.93151
2	0	5.63014
3	1	0.0767123
3	0	0.158904
3	0	8.55616
3	0	10.2575
2	0	10.2411
3	0	1.93425
2	0	0
3	0	19.937
2	0	18.3589
2	1	3.84658
0	0	42.7315
2	0	1.5726
3	0	6.43014
3	0	1.06849
2	1	12.7479
3	0	25.9315
2	1	16.9452
2	0	21.6137
2	0	8.46575
0	0	2.99726
2	0	7.88219
2	0	12.4493
2	0	3.43014
2	0	26.9781
2	0	1.12877
1	1	3.34795
0	0	16.4356
2	0	30.4301
3	0	15.1726
3	1	0.156164
2	0	10.9699
3	0	14.2027
3	1	0.210959
2	0	0
3	0	0.769863
3	0	5.06575
2	0	3.0274
0	0	18.2027
0	0	12.8466
0	0	14.2137
3	0	28.8356
2	0	16.8192
3	0	5.30959
1	1	14.8411
3	1	7.8274
2	0	0
3	1	22.9863
1	1	3.99726
3	0	4.44658
2	1	9.8274
0	0	4.3863
1	1	0.00547945
0	0	2.48493
2	1	9.07945
0	0	3.99726
3	0	10.4493
1	0	17.2438
3	0	34.9644
1	0	3.33151
3	0	15.2822
2	0	0
2	1	8.7726
3	0	35.9671
0	0	9.2
0	1	42.8767
3	0	12.0137
2	1	4.04384
3	0	0.49863
0	0	42.1918
3	0	12.9315
2	0	13.5096
0	0	5.76164
0	0	3.28767
3	0	12.3178
2	0	8.09041
3	0	15.3041
3	0	5.57534
3	0	24.3945
3	1	0
3	0	29.2466
1	1	0
3	0	16.7973
0	0	9.65753
3	0	14.6055
3	0	14.1096
0	0	22.6164
0	0	19.5068

## Sheet: Fig. 5a
Ever Smokers
	coef	err
Overall	0.075011	0.19371
Cluster 1	-0.75874	0.279778
Cluster 2	1.83151	0.317532
Cluster 3	0.179102	0.218905
Cluster 4	-0.142262	0.217702

## Sheet: Fig. 5b
F17.2
	coef	err
Overall	0.200795	0.349797
Cluster 1	-0.956447	0.577994
Cluster 2	2.09958	0.700472
Cluster 3	0.413201	0.475917
Cluster 4	0.002328	0.499892

## Sheet: Fig. 5c
Ever Smokers (%)
Cluster 1	Cluster 2	Cluster 3	Cluster 4
77.4272	67.5926	63.2987	64.2655

## Sheet: Fig. 5d
F17.2 (%)
Cluster 1	Cluster 2	Cluster 3	Cluster 4
15.0485	12.844	8.87574	7.73558

## Sheet: Fig. 6a
	GOBP_REGULATION_OF_ADAPTIVE_IMMUNE_RESPONSE	group1	group2
0	-0.00162768	Cluster 1&4	Cluster 1&2&4
1	-0.000221687	Cluster 1&4	Cluster 1&2&4
2	0.000691702	Cluster 2&3	Cluster 3
3	4.10021634e-05	Cluster 2&3	Cluster 3
4	0.000790763	Cluster 2&3	Cluster 3
5	0.000337831	Cluster 1&4	Cluster 1&2&4
6	0.00190181	Cluster 2&3	Cluster 3
7	0.00215441	Cluster 2&3	Cluster 1&2&4
8	0.00115285	Cluster 1&4	Cluster 1&2&4
9	0.000343173	Cluster 1&4	Cluster 1&2&4
10	0.00131466	Cluster 1&4	Cluster 1&2&4
11	0.00280281	Cluster 1&4	Cluster 1&2&4
12	-0.000842771	Cluster 2&3	Cluster 3
13	0.00178862	Cluster 1&4	Cluster 1&2&4
14	-0.00109137	Cluster 2&3	Cluster 1&2&4
15	0.00118775	Cluster 2&3	Cluster 1&2&4
16	-0.00152817	Cluster 1&4	Cluster 1&2&4
17	0.00129338	Cluster 2&3	Cluster 3
18	0.00157831	Cluster 1&4	Cluster 1&2&4
19	0.00161707	Cluster 1&4	Cluster 1&2&4
20	0.000898496	Cluster 1&4	Cluster 1&2&4
21	0.00179739	Cluster 2&3	Cluster 3
22	0.000752733	Cluster 2&3	Cluster 3
23	0.000333133	Cluster 1&4	Cluster 1&2&4
24	0.00036506	Cluster 1&4	Cluster 1&2&4
25	0.000201004	Cluster 2&3	Cluster 3
26	0.0026696	Cluster 2&3	Cluster 1&2&4
27	0.0021422	Cluster 1&4	Cluster 1&2&4
28	0.000606627	Cluster 1&4	Cluster 1&2&4
29	0.00219639	Cluster 2&3	Cluster 3
30	0.000605891	Cluster 1&4	Cluster 1&2&4
31	-0.000965863	Cluster 2&3	Cluster 3
32	0.0012255	Cluster 1&4	Cluster 1&2&4
33	-0.000858883	Cluster 2&3	Cluster 3
34	0.000754618	Cluster 2&3	Cluster 3
35	3.13253012e-05	Cluster 1&4	Cluster 1&2&4
36	0.00158956	Cluster 1&4	Cluster 1&2&4
37	0.0024819	Cluster 1&4	Cluster 1&2&4
38	-0.0011431	Cluster 2&3	Cluster 3
39	0.00312302	Cluster 1&4	Cluster 1&2&4
40	0.00151064	Cluster 2&3	Cluster 1&2&4
41	0.000794578	Cluster 2&3	Cluster 3
42	-0.000105622	Cluster 1&4	Cluster 1&2&4
43	0.00336321	Cluster 1&4	Cluster 1&2&4
44	0.000563855	Cluster 1&4	Cluster 1&2&4
45	0.00388193	Cluster 2&3	Cluster 3
46	0.000548155	Cluster 2&3	Cluster 3
47	0.000579317	Cluster 1&4	Cluster 1&2&4
48	-0.000984203	Cluster 1&4	Cluster 1&2&4
49	0.00116586	Cluster 2&3	Cluster 3
50	0.000401516	Cluster 2&3	Cluster 1&2&4
51	0.000100402	Cluster 1&4	Cluster 1&2&4
52	0.00196506	Cluster 1&4	Cluster 1&2&4
53	0.000605221	Cluster 1&4	Cluster 1&2&4
54	-0.00248715	Cluster 2&3	Cluster 3
55	0.00350839	Cluster 2&3	Cluster 3
56	0.00033471	Cluster 2&3	Cluster 3
57	0.00198337	Cluster 2&3	Cluster 3
58	-0.001009	Cluster 1&4	Cluster 1&2&4
59	0.00141305	Cluster 2&3	Cluster 3
60	-0.000204065	Cluster 2&3	Cluster 1&2&4
61	0.00110951	Cluster 2&3	Cluster 3
62	0.00156793	Cluster 1&4	Cluster 1&2&4
63	-0.00142016	Cluster 1&4	Cluster 1&2&4
64	0.00190176	Cluster 2&3	Cluster 3
65	0.00159478	Cluster 2&3	Cluster 1&2&4
66	-0.000907106	Cluster 2&3	Cluster 3
67	0.000100602	Cluster 1&4	Cluster 1&2&4
68	0.00161867	Cluster 1&4	Cluster 1&2&4
69	0.0012998	Cluster 1&4	Cluster 1&2&4
70	0.00135058	Cluster 2&3	Cluster 3
71	0.00202979	Cluster 1&4	Cluster 1&2&4
72	0.00190912	Cluster 1&4	Cluster 1&2&4
73	0.000724423	Cluster 1&4	Cluster 1&2&4
74	8.83534137e-06	Cluster 1&4	Cluster 1&2&4
75	0.00120301	Cluster 1&4	Cluster 1&2&4
76	0.00130482	Cluster 2&3	Cluster 3
77	0.000648897	Cluster 2&3	Cluster 3
78	0.000664257	Cluster 1&4	Cluster 1&2&4
79	-0.0019261	Cluster 2&3	Cluster 1&2&4
80	-0.00201787	Cluster 1&4	Cluster 1&2&4
81	0.00170803	Cluster 2&3	Cluster 1&2&4
82	0.00299418	Cluster 2&3	Cluster 3
83	0.00165456	Cluster 1&4	Cluster 1&2&4
84	0.000166867	Cluster 1&4	Cluster 1&2&4
85	0.00246024	Cluster 2&3	Cluster 3
86	-0.00113092	Cluster 1&4	Cluster 1&2&4
87	0.00336084	Cluster 1&4	Cluster 1&2&4
88	0.00102269	Cluster 2&3	Cluster 3
89	0.000860643	Cluster 1&4	Cluster 1&2&4
90	-0.000838153	Cluster 2&3	Cluster 3
91	-0.000256723	Cluster 2&3	Cluster 3
92	0.000542771	Cluster 1&4	Cluster 1&2&4
93	0.000207229	Cluster 1&4	Cluster 1&2&4
94	0.00223153	Cluster 1&4	Cluster 1&2&4
95	0.001251	Cluster 1&4	Cluster 1&2&4
96	0.00220733	Cluster 2&3	Cluster 3
97	0.00202112	Cluster 1&4	Cluster 1&2&4
98	0.00196549	Cluster 1&4	Cluster 1&2&4
99	0.00201937	Cluster 1&4	Cluster 1&2&4
100	-0.000945783	Cluster 1&4	Cluster 1&2&4
101	1.2985706e-05	Cluster 2&3	Cluster 3
102	-0.00015985	Cluster 1&4	Cluster 1&2&4
103	0.00125723	Cluster 2&3	Cluster 3
104	0.000488002	Cluster 1&4	Cluster 1&2&4
105	0.00016361	Cluster 1&4	Cluster 1&2&4
106	0.00117503	Cluster 1&4	Cluster 1&2&4
107	0.00150039	Cluster 2&3	Cluster 3
108	0.00090792	Cluster 2&3	Cluster 3
109	0.000300554	Cluster 1&4	Cluster 1&2&4
110	0.00143011	Cluster 1&4	Cluster 1&2&4
111	-0.000370482	Cluster 2&3	Cluster 3
112	0.000956929	Cluster 2&3	Cluster 3
113	-0.00212731	Cluster 2&3	Cluster 1&2&4
114	0.000665309	Cluster 1&4	Cluster 1&2&4
115	0.00288057	Cluster 2&3	Cluster 3
116	0.000865662	Cluster 1&4	Cluster 1&2&4
117	-0.000340964	Cluster 2&3	Cluster 1&2&4
118	-0.00165964	Cluster 1&4	Cluster 1&2&4
119	0.00194873	Cluster 2&3	Cluster 3
120	0.0010104	Cluster 1&4	Cluster 1&2&4
121	-0.000874103	Cluster 1&4	Cluster 1&2&4
122	0.000451508	Cluster 1&4	Cluster 1&2&4
123	0.00272115	Cluster 1&4	Cluster 1&2&4
124	-0.000309639	Cluster 2&3	Cluster 3
125	-0.000571084	Cluster 2&3	Cluster 3
126	0.00099517	Cluster 2&3	Cluster 3
127	0.000255398	Cluster 1&4	Cluster 1&2&4
128	0.00144197	Cluster 1&4	Cluster 1&2&4
129	0.00128092	Cluster 1&4	Cluster 1&2&4
130	0.0011747	Cluster 1&4	Cluster 1&2&4
131	0.00195014	Cluster 1&4	Cluster 1&2&4
132	-0.00101912	Cluster 1&4	Cluster 1&2&4
133	-0.000884337	Cluster 1&4	Cluster 1&2&4
134	0.00290281	Cluster 1&4	Cluster 1&2&4
135	-0.00076747	Cluster 2&3	Cluster 3
136	0.00126104	Cluster 2&3	Cluster 3
137	0.00248538	Cluster 1&4	Cluster 1&2&4
138	0.00135582	Cluster 2&3	Cluster 3
139	-0.000744566	Cluster 1&4	Cluster 1&2&4
140	0.00292065	Cluster 1&4	Cluster 1&2&4
141	0.00308434	Cluster 1&4	Cluster 1&2&4
142	0.00307329	Cluster 1&4	Cluster 1&2&4
143	-0.0013004	Cluster 2&3	Cluster 3
144	-0.000546787	Cluster 1&4	Cluster 1&2&4
145	0.00158897	Cluster 1&4	Cluster 1&2&4
146	0.00055	Cluster 2&3	Cluster 3
147	-0.000424096	Cluster 1&4	Cluster 1&2&4
148	0.00123738	Cluster 1&4	Cluster 1&2&4
149	0.000681526	Cluster 1&4	Cluster 1&2&4
150	0.000712601	Cluster 2&3	Cluster 3
151	0.000478112	Cluster 1&4	Cluster 1&2&4
152	0.00221034	Cluster 2&3	Cluster 3
153	0.00229502	Cluster 2&3	Cluster 3
154	0.00145622	Cluster 2&3	Cluster 3
155	0.0019475	Cluster 1&4	Cluster 1&2&4
156	0.000863808	Cluster 1&4	Cluster 1&2&4
157	0.00199733	Cluster 1&4	Cluster 1&2&4
158	0.0020512	Cluster 2&3	Cluster 1&2&4
159	0.00275803	Cluster 2&3	Cluster 3
160	0.00027992	Cluster 1&4	Cluster 1&2&4
161	-0.00180161	Cluster 2&3	Cluster 1&2&4
162	0.000918474	Cluster 2&3	Cluster 3
163	-0.000821486	Cluster 1&4	Cluster 1&2&4
164	0.00106625	Cluster 1&4	Cluster 1&2&4
165	0.000669177	Cluster 1&4	Cluster 1&2&4
166	-0.000187649	Cluster 1&4	Cluster 1&2&4
167	0.00263574	Cluster 1&4	Cluster 1&2&4
168	-0.00180763	Cluster 1&4	Cluster 1&2&4
169	-0.000280321	Cluster 2&3	Cluster 3
170	-0.00110301	Cluster 2&3	Cluster 3
171	0.000518096	Cluster 1&4	Cluster 1&2&4
172	0.00198129	Cluster 1&4	Cluster 1&2&4
173	0.00117129	Cluster 1&4	Cluster 1&2&4
174	0.00113193	Cluster 2&3	Cluster 3
175	0.000937952	Cluster 2&3	Cluster 3
176	-0.00231345	Cluster 1&4	Cluster 1&2&4
177	0.000452811	Cluster 2&3	Cluster 3
178	0.000273494	Cluster 1&4	Cluster 1&2&4
179	0.0016761	Cluster 2&3	Cluster 1&2&4
180	0.000346015	Cluster 2&3	Cluster 3
181	-0.00166065	Cluster 2&3	Cluster 3
182	0.00135462	Cluster 1&4	Cluster 1&2&4
183	0.00258202	Cluster 2&3	Cluster 3
184	-0.000310331	Cluster 2&3	Cluster 3
185	0.000433445	Cluster 2&3	Cluster 3
186	-0.000348594	Cluster 1&4	Cluster 1&2&4
187	0.000207572	Cluster 2&3	Cluster 3
188	-0.000389558	Cluster 2&3	Cluster 3
189	0.000485542	Cluster 2&3	Cluster 3
190	0.00134157	Cluster 1&4	Cluster 1&2&4
191	0.00222107	Cluster 2&3	Cluster 3
192	0.000673344	Cluster 2&3	Cluster 3
193	0.000164257	Cluster 1&4	Cluster 1&2&4
194	0.00097982	Cluster 1&4	Cluster 1&2&4
195	0.00217453	Cluster 2&3	Cluster 3
196	0.00151888	Cluster 1&4	Cluster 1&2&4
197	0.00120703	Cluster 2&3	Cluster 3
198	0.000130262	Cluster 2&3	Cluster 3
199	0.00316968	Cluster 2&3	Cluster 3
200	0.00064257	Cluster 1&4	Cluster 1&2&4
201	8.58260533e-06	Cluster 1&4	Cluster 1&2&4
202	-0.000214959	Cluster 1&4	Cluster 1&2&4
203	0.00274765	Cluster 1&4	Cluster 1&2&4
204	0.000134482	Cluster 2&3	Cluster 1&2&4
205	0.000331411	Cluster 1&4	Cluster 1&2&4
206	0.0014061	Cluster 1&4	Cluster 1&2&4
207	0.000528616	Cluster 2&3	Cluster 3
208	0.00173926	Cluster 2&3	Cluster 3
209	0.000421619	Cluster 1&4	Cluster 1&2&4
210	0.00031682	Cluster 2&3	Cluster 3
211	0.00095954	Cluster 2&3	Cluster 3
212	-0.000367637	Cluster 2&3	Cluster 3
213	0.00105502	Cluster 1&4	Cluster 1&2&4
214	0.000249752	Cluster 1&4	Cluster 1&2&4
215	0.000767	Cluster 2&3	Cluster 3
216	0.00146773	Cluster 1&4	Cluster 1&2&4
217	0.00149298	Cluster 1&4	Cluster 1&2&4
218	0.000706661	Cluster 2&3	Cluster 3
219	-0.000275703	Cluster 1&4	Cluster 1&2&4
220	1.74698795e-05	Cluster 2&3	Cluster 3
221	0.000884538	Cluster 1&4	Cluster 1&2&4
222	0.000830475	Cluster 1&4	Cluster 1&2&4
223	-0.00171526	Cluster 1&4	Cluster 1&2&4
224	0.0028988	Cluster 1&4	Cluster 1&2&4
225	0.00277751	Cluster 1&4	Cluster 1&2&4
226	0.000256024	Cluster 2&3	Cluster 3
227	0.00133276	Cluster 1&4	Cluster 1&2&4
228	-0.0020249	Cluster 2&3	Cluster 3
229	0.00211044	Cluster 1&4	Cluster 1&2&4
230	0.000882129	Cluster 1&4	Cluster 1&2&4
231	0.000556225	Cluster 2&3	Cluster 3
232	-0.000191261	Cluster 1&4	Cluster 1&2&4
233	0.000953012	Cluster 1&4	Cluster 1&2&4
234	0.00115477	Cluster 1&4	Cluster 1&2&4
235	0.000216419	Cluster 1&4	Cluster 1&2&4
236	0.000171285	Cluster 1&4	Cluster 1&2&4
237	0.00300984	Cluster 1&4	Cluster 1&2&4
238	0.00230706	Cluster 2&3	Cluster 3
239	-0.00111648	Cluster 1&4	Cluster 1&2&4
240	0.00195402	Cluster 1&4	Cluster 1&2&4
241	0.00268755	Cluster 2&3	Cluster 1&2&4
242	-0.00114639	Cluster 1&4	Cluster 1&2&4
243	0.00145643	Cluster 1&4	Cluster 1&2&4
244	6.62726589e-05	Cluster 1&4	Cluster 1&2&4
245	0.00210421	Cluster 1&4	Cluster 1&2&4
246	0.00291009	Cluster 1&4	Cluster 1&2&4
247	0.00118718	Cluster 1&4	Cluster 1&2&4
248	0.000839558	Cluster 2&3	Cluster 3
249	0.00183054	Cluster 2&3	Cluster 3
250	0.00198073	Cluster 1&4	Cluster 1&2&4
251	0.0018012	Cluster 2&3	Cluster 3
252	-0.000150894	Cluster 1&4	Cluster 1&2&4
253	0.000135944	Cluster 2&3	Cluster 3
254	0.00197028	Cluster 1&4	Cluster 1&2&4
255	0.00168503	Cluster 2&3	Cluster 1&2&4
256	0.0021245	Cluster 1&4	Cluster 1&2&4
257	0.000243625	Cluster 1&4	Cluster 1&2&4
258	0.000595524	Cluster 2&3	Cluster 3
259	0.00219333	Cluster 1&4	Cluster 1&2&4
260	0.00187698	Cluster 2&3	Cluster 3
261	0.00197435	Cluster 1&4	Cluster 1&2&4
262	-0.000926305	Cluster 1&4	Cluster 1&2&4
263	0.00230429	Cluster 2&3	Cluster 3
264	0.00300206	Cluster 2&3	Cluster 3
265	0.000918377	Cluster 1&4	Cluster 1&2&4
266	-4.58324e-05	Cluster 2&3	Cluster 3
267	0.00102827	Cluster 1&4	Cluster 1&2&4
268	-0.000723189	Cluster 1&4	Cluster 1&2&4
269	0.00242269	Cluster 2&3	Cluster 1&2&4
270	0.000873673	Cluster 1&4	Cluster 1&2&4
271	0.000255823	Cluster 1&4	Cluster 1&2&4
272	-0.00104699	Cluster 1&4	Cluster 1&2&4
273	-0.000665558	Cluster 1&4	Cluster 1&2&4
274	0.000925301	Cluster 2&3	Cluster 3
275	0.00179859	Cluster 1&4	Cluster 1&2&4
276	-0.00101968	Cluster 1&4	Cluster 1&2&4
277	0.00145924	Cluster 1&4	Cluster 1&2&4
278	0.00149978	Cluster 1&4	Cluster 1&2&4
279	0.000141327	Cluster 1&4	Cluster 1&2&4
280	0.00220625	Cluster 2&3	Cluster 3
281	0.00198655	Cluster 2&3	Cluster 3
282	0.00068996	Cluster 1&4	Cluster 1&2&4
283	0.0011976	Cluster 1&4	Cluster 1&2&4
284	-0.00027751	Cluster 1&4	Cluster 1&2&4
285	0.000260843	Cluster 2&3	Cluster 3
286	0.0017093	Cluster 1&4	Cluster 1&2&4
287	0.00247309	Cluster 2&3	Cluster 3
288	0.000130874	Cluster 2&3	Cluster 3
289	0.00244679	Cluster 1&4	Cluster 1&2&4
290	0.00181627	Cluster 1&4	Cluster 1&2&4
291	0.00058494	Cluster 1&4	Cluster 1&2&4
292	0.00161245	Cluster 1&4	Cluster 1&2&4
293	0.00118112	Cluster 1&4	Cluster 1&2&4
294	0.00136606	Cluster 2&3	Cluster 3
295	0.0014633	Cluster 1&4	Cluster 1&2&4
296	0.000804418	Cluster 2&3	Cluster 3
297	0.00257149	Cluster 1&4	Cluster 1&2&4
298	0.00162868	Cluster 1&4	Cluster 1&2&4
299	0.000806276	Cluster 1&4	Cluster 1&2&4
300	0.00437189	Cluster 2&3	Cluster 3
301	0.00110201	Cluster 2&3	Cluster 3
302	0.000561951	Cluster 2&3	Cluster 3
303	0.00119681	Cluster 2&3	Cluster 3
304	0.00023996	Cluster 2&3	Cluster 3
305	0.00138714	Cluster 2&3	Cluster 3
306	0.0021996	Cluster 1&4	Cluster 1&2&4
307	0.00263795	Cluster 2&3	Cluster 3
308	0.000121596	Cluster 1&4	Cluster 1&2&4
309	0.000515348	Cluster 1&4	Cluster 1&2&4
310	0.00100101	Cluster 1&4	Cluster 1&2&4
311	0.000899799	Cluster 2&3	Cluster 3
312	0.00061506	Cluster 1&4	Cluster 1&2&4
313	0.00096438	Cluster 1&4	Cluster 1&2&4
314	0.00128835	Cluster 2&3	Cluster 3
315	0.00311506	Cluster 2&3	Cluster 3
316	-9.33735e-05	Cluster 1&4	Cluster 1&2&4
317	-0.000497819	Cluster 2&3	Cluster 3
318	0.000738778	Cluster 1&4	Cluster 1&2&4
319	0.00378966	Cluster 2&3	Cluster 3
320	0.00386949	Cluster 2&3	Cluster 3
321	0.000532916	Cluster 2&3	Cluster 3
322	0.0024755	Cluster 1&4	Cluster 1&2&4
323	0.00089359	Cluster 1&4	Cluster 1&2&4
324	0.00216104	Cluster 1&4	Cluster 1&2&4
325	0.00146425	Cluster 2&3	Cluster 3
326	0.000854534	Cluster 1&4	Cluster 1&2&4
327	0.00131128	Cluster 2&3	Cluster 1&2&4
328	0.000611952	Cluster 2&3	Cluster 3
329	0.000824297	Cluster 2&3	Cluster 3
330	0.00140561	Cluster 1&4	Cluster 1&2&4
331	0.00267107	Cluster 1&4	Cluster 1&2&4
332	0.000181124	Cluster 2&3	Cluster 1&2&4
333	-0.00164398	Cluster 2&3	Cluster 3
334	0.000342246	Cluster 1&4	Cluster 1&2&4
335	0.000789157	Cluster 1&4	Cluster 1&2&4
336	0.000498394	Cluster 2&3	Cluster 3
337	-0.000516064	Cluster 2&3	Cluster 3
338	0.000462851	Cluster 2&3	Cluster 3
339	0.000479116	Cluster 1&4	Cluster 1&2&4
340	0.00142197	Cluster 1&4	Cluster 1&2&4
341	0.000452461	Cluster 1&4	Cluster 1&2&4
342	0.00374277	Cluster 2&3	Cluster 1&2&4
343	-0.00135683	Cluster 1&4	Cluster 1&2&4
344	-0.00131084	Cluster 1&4	Cluster 1&2&4
345	0.00225858	Cluster 2&3	Cluster 3
346	0.00223936	Cluster 2&3	Cluster 3
347	0.000325904	Cluster 2&3	Cluster 3
348	0.000361044	Cluster 1&4	Cluster 1&2&4
349	0.00211406	Cluster 1&4	Cluster 1&2&4
350	-0.00027751	Cluster 2&3	Cluster 3
351	0.00183635	Cluster 2&3	Cluster 3
352	0.000351348	Cluster 2&3	Cluster 3
353	0.00144815	Cluster 1&4	Cluster 1&2&4
354	0.00297972	Cluster 1&4	Cluster 1&2&4
355	0.000976908	Cluster 1&4	Cluster 1&2&4
356	0.00348908	Cluster 2&3	Cluster 3
357	0.000815013	Cluster 1&4	Cluster 1&2&4
358	-0.000864056	Cluster 1&4	Cluster 1&2&4
359	0.00289639	Cluster 2&3	Cluster 3
360	-0.00016414	Cluster 2&3	Cluster 3
361	0.000220482	Cluster 1&4	Cluster 1&2&4
362	0.000490976	Cluster 2&3	Cluster 3
363	0.00284029	Cluster 1&4	Cluster 1&2&4
364	-0.000472055	Cluster 2&3	Cluster 3
365	0.000491566	Cluster 1&4	Cluster 1&2&4
366	0.00064739	Cluster 1&4	Cluster 1&2&4
367	0.000477262	Cluster 1&4	Cluster 1&2&4
368	0.00230598	Cluster 1&4	Cluster 1&2&4
369	-0.000555488	Cluster 1&4	Cluster 1&2&4
370	0.00169155	Cluster 1&4	Cluster 1&2&4
371	0.000478112	Cluster 2&3	Cluster 3
372	0.0006345	Cluster 1&4	Cluster 1&2&4
373	-0.000801406	Cluster 2&3	Cluster 3
374	0.00119923	Cluster 1&4	Cluster 1&2&4
375	6.10441767e-05	Cluster 2&3	Cluster 3
376	0.00018725	Cluster 2&3	Cluster 3
377	0.00171265	Cluster 1&4	Cluster 1&2&4
378	0.000769309	Cluster 1&4	Cluster 1&2&4
379	0.00206506	Cluster 1&4	Cluster 1&2&4
380	0.000441365	Cluster 2&3	Cluster 3
381	-0.00189558	Cluster 1&4	Cluster 1&2&4
382	-0.000468675	Cluster 2&3	Cluster 1&2&4
383	0.00089344	Cluster 1&4	Cluster 1&2&4
384	-0.00169809	Cluster 1&4	Cluster 1&2&4
385	-0.000340161	Cluster 1&4	Cluster 1&2&4
386	0.00222374	Cluster 2&3	Cluster 3
387	0.00270361	Cluster 2&3	Cluster 3
388	0.00217381	Cluster 2&3	Cluster 3
389	0.00122847	Cluster 1&4	Cluster 1&2&4
390	0.00215582	Cluster 2&3	Cluster 3
391	0.000282731	Cluster 1&4	Cluster 1&2&4
392	0.00242399	Cluster 2&3	Cluster 3
393	0.00221871	Cluster 2&3	Cluster 3
394	-0.000224664	Cluster 1&4	Cluster 1&2&4
395	0.00131438	Cluster 1&4	Cluster 1&2&4
396	-0.00128829	Cluster 1&4	Cluster 1&2&4
397	0.00165154	Cluster 2&3	Cluster 3
398	0.00246867	Cluster 2&3	Cluster 3
399	0.000859839	Cluster 2&3	Cluster 1&2&4
400	1.98795181e-05	Cluster 1&4	Cluster 1&2&4
401	0.00160602	Cluster 2&3	Cluster 3
402	-0.0001251	Cluster 2&3	Cluster 3
403	0.000309346	Cluster 1&4	Cluster 1&2&4
404	-0.000477421	Cluster 1&4	Cluster 1&2&4
405	0.00295045	Cluster 2&3	Cluster 3
406	0.00184449	Cluster 1&4	Cluster 1&2&4
407	0.00117758	Cluster 1&4	Cluster 1&2&4
408	0.00118405	Cluster 1&4	Cluster 1&2&4
409	-0.00241365	Cluster 2&3	Cluster 3
410	0.000375703	Cluster 1&4	Cluster 1&2&4
411	-0.000332129	Cluster 1&4	Cluster 1&2&4
412	0.000586699	Cluster 1&4	Cluster 1&2&4
413	0.00387169	Cluster 1&4	Cluster 1&2&4
414	-6.30522e-05	Cluster 2&3	Cluster 3
415	0.000483133	Cluster 1&4	Cluster 1&2&4
416	0.00149322	Cluster 2&3	Cluster 3
417	0.000124449	Cluster 1&4	Cluster 1&2&4
418	-0.000206538	Cluster 1&4	Cluster 1&2&4
419	0.00215402	Cluster 1&4	Cluster 1&2&4
420	-0.00146552	Cluster 1&4	Cluster 1&2&4
421	-0.000914601	Cluster 1&4	Cluster 1&2&4
422	-0.00121935	Cluster 1&4	Cluster 1&2&4
423	0.0003249	Cluster 1&4	Cluster 1&2&4
424	-0.000737349	Cluster 2&3	Cluster 3
425	0.00109536	Cluster 2&3	Cluster 1&2&4
426	0.00104574	Cluster 2&3	Cluster 3
427	0.00165218	Cluster 1&4	Cluster 1&2&4
428	0.00026766	Cluster 1&4	Cluster 1&2&4
429	0.00193514	Cluster 1&4	Cluster 1&2&4
430	0.0018745	Cluster 1&4	Cluster 1&2&4
431	0.00283535	Cluster 2&3	Cluster 3
432	0.000726608	Cluster 2&3	Cluster 3
433	0.00141988	Cluster 2&3	Cluster 1&2&4
434	0.000720435	Cluster 1&4	Cluster 1&2&4
435	5.63722255e-05	Cluster 1&4	Cluster 1&2&4
436	0.00201285	Cluster 2&3	Cluster 3
437	0.00275622	Cluster 2&3	Cluster 3
438	0.000899197	Cluster 1&4	Cluster 1&2&4
439	0.000469528	Cluster 1&4	Cluster 1&2&4
440	0.000811936	Cluster 1&4	Cluster 1&2&4
441	0.000594779	Cluster 2&3	Cluster 1&2&4
442	0.000875552	Cluster 2&3	Cluster 1&2&4
443	0.00174768	Cluster 2&3	Cluster 3
444	0.00368434	Cluster 1&4	Cluster 1&2&4
445	0.000554249	Cluster 2&3	Cluster 3
446	0.00118353	Cluster 1&4	Cluster 1&2&4
447	-0.000538027	Cluster 1&4	Cluster 1&2&4
448	-0.00125712	Cluster 2&3	Cluster 3
449	0.00338173	Cluster 1&4	Cluster 1&2&4
450	0.00350959	Cluster 2&3	Cluster 3
451	0.00037233	Cluster 1&4	Cluster 1&2&4
452	0.000859839	Cluster 2&3	Cluster 3
453	0.000717671	Cluster 1&4	Cluster 1&2&4
454	0.000127912	Cluster 1&4	Cluster 1&2&4
455	0.000984217	Cluster 1&4	Cluster 1&2&4
456	-0.000990126	Cluster 1&4	Cluster 1&2&4
457	0.000586519	Cluster 1&4	Cluster 1&2&4
458	-0.000309036	Cluster 1&4	Cluster 1&2&4
459	-9.17671e-05	Cluster 1&4	Cluster 1&2&4
460	-1.32818e-05	Cluster 1&4	Cluster 1&2&4
461	0.000403213	Cluster 2&3	Cluster 3
462	-0.000801004	Cluster 2&3	Cluster 3
463	0.000535944	Cluster 2&3	Cluster 3
464	0.00205241	Cluster 2&3	Cluster 3
465	0.00145211	Cluster 2&3	Cluster 3
466	0.00225234	Cluster 2&3	Cluster 3
467	0.000818072	Cluster 2&3	Cluster 3
468	-1.60643e-06	Cluster 1&4	Cluster 1&2&4
469	0.0002251	Cluster 1&4	Cluster 1&2&4
470	0.00134157	Cluster 1&4	Cluster 1&2&4
471	0.00049739	Cluster 1&4	Cluster 1&2&4
472	0.00147943	Cluster 2&3	Cluster 3
473	0.00182771	Cluster 2&3	Cluster 3
474	0.00241942	Cluster 1&4	Cluster 1&2&4
475	-0.000119076	Cluster 1&4	Cluster 1&2&4
476	0.000651406	Cluster 2&3	Cluster 3
477	0.00248755	Cluster 1&4	Cluster 1&2&4
478	0.00113655	Cluster 2&3	Cluster 3
479	0.00217389	Cluster 2&3	Cluster 3
480	0.00205843	Cluster 2&3	Cluster 3
481	0.0011245	Cluster 1&4	Cluster 1&2&4
482	-0.00159859	Cluster 2&3	Cluster 3
483	-0.000125122	Cluster 1&4	Cluster 1&2&4
484	0.00192673	Cluster 1&4	Cluster 1&2&4
485	0.00204152	Cluster 1&4	Cluster 1&2&4
486	0.00186426	Cluster 2&3	Cluster 3
487	-0.00142913	Cluster 1&4	Cluster 1&2&4
488	-0.000704634	Cluster 2&3	Cluster 3
489	0.00216722	Cluster 1&4	Cluster 1&2&4
490	0.000424699	Cluster 1&4	Cluster 1&2&4
491	0.000756073	Cluster 2&3	Cluster 3
492	0.000529116	Cluster 2&3	Cluster 1&2&4
493	-0.00204337	Cluster 2&3	Cluster 3
494	-0.000108656	Cluster 1&4	Cluster 1&2&4
495	0.00208233	Cluster 2&3	Cluster 1&2&4
496	0.00150562	Cluster 1&4	Cluster 1&2&4
497	0.00262505	Cluster 1&4	Cluster 1&2&4
498	0.000445082	Cluster 1&4	Cluster 1&2&4
499	0.00229563	Cluster 2&3	Cluster 3
500	0.00270519	Cluster 2&3	Cluster 3
501	9.23694779e-06	Cluster 1&4	Cluster 1&2&4
502	-0.00118424	Cluster 1&4	Cluster 1&2&4
503	-0.000879317	Cluster 1&4	Cluster 1&2&4
504	0.000832329	Cluster 2&3	Cluster 3
505	-0.000986948	Cluster 1&4	Cluster 1&2&4
506	0.0015749	Cluster 1&4	Cluster 1&2&4
507	0.000278265	Cluster 2&3	Cluster 3
508	0.000485141	Cluster 1&4	Cluster 1&2&4
509	0.00176968	Cluster 2&3	Cluster 3
510	0.00011544	Cluster 1&4	Cluster 1&2&4
511	0.00235321	Cluster 1&4	Cluster 1&2&4
512	0.00185301	Cluster 2&3	Cluster 3
513	0.00103519	Cluster 1&4	Cluster 1&2&4
514	-0.00023247	Cluster 1&4	Cluster 1&2&4
515	0.00236024	Cluster 1&4	Cluster 1&2&4
516	0.00112912	Cluster 1&4	Cluster 1&2&4
517	0.000854048	Cluster 2&3	Cluster 3
518	0.00118926	Cluster 1&4	Cluster 1&2&4
519	0.00173852	Cluster 1&4	Cluster 1&2&4
520	0.00106767	Cluster 1&4	Cluster 1&2&4
521	-0.00195301	Cluster 1&4	Cluster 1&2&4
522	-0.000427309	Cluster 2&3	Cluster 3
523	0.000142363	Cluster 2&3	Cluster 3
524	0.000787349	Cluster 2&3	Cluster 1&2&4
525	-0.000231657	Cluster 1&4	Cluster 1&2&4
526	0.0022002	Cluster 1&4	Cluster 1&2&4
527	0.00171517	Cluster 1&4	Cluster 1&2&4
528	0.00328163	Cluster 1&4	Cluster 1&2&4
529	0.00240341	Cluster 1&4	Cluster 1&2&4
530	0.000172277	Cluster 1&4	Cluster 1&2&4
531	0.00153373	Cluster 2&3	Cluster 3
532	0.000972892	Cluster 2&3	Cluster 3
533	-0.000567458	Cluster 1&4	Cluster 1&2&4
534	0.00138554	Cluster 2&3	Cluster 3
535	-0.00042008	Cluster 1&4	Cluster 1&2&4
536	0.000157532	Cluster 1&4	Cluster 1&2&4
537	0.00129525	Cluster 2&3	Cluster 1&2&4
538	0.00241689	Cluster 2&3	Cluster 3
539	0.00228835	Cluster 1&4	Cluster 1&2&4
540	-0.000967068	Cluster 2&3	Cluster 3
541	-0.000691365	Cluster 2&3	Cluster 3
542	-0.000160442	Cluster 1&4	Cluster 1&2&4
543	-0.000323541	Cluster 1&4	Cluster 1&2&4
544	0.00152004	Cluster 2&3	Cluster 3
545	0.000162048	Cluster 1&4	Cluster 1&2&4
546	-0.00144016	Cluster 1&4	Cluster 1&2&4
547	0.00338855	Cluster 2&3	Cluster 3
548	6.7004969e-05	Cluster 1&4	Cluster 1&2&4
549	0.000251654	Cluster 1&4	Cluster 1&2&4
550	0.00136345	Cluster 1&4	Cluster 1&2&4
551	0.000275805	Cluster 1&4	Cluster 1&2&4
552	0.00116213	Cluster 1&4	Cluster 1&2&4
553	0.00117691	Cluster 1&4	Cluster 1&2&4
554	0.00155602	Cluster 1&4	Cluster 1&2&4
555	0.00136406	Cluster 2&3	Cluster 3
556	0.00109217	Cluster 1&4	Cluster 1&2&4
557	0.000211398	Cluster 2&3	Cluster 1&2&4
558	0.0026494	Cluster 2&3	Cluster 3
559	0.00107309	Cluster 2&3	Cluster 3
560	-0.000493746	Cluster 1&4	Cluster 1&2&4
561	0.000981928	Cluster 2&3	Cluster 3
562	0.00057008	Cluster 1&4	Cluster 1&2&4
563	0.00172056	Cluster 2&3	Cluster 3
564	0.0021112	Cluster 2&3	Cluster 3
565	-0.000214659	Cluster 2&3	Cluster 3
566	0.000518072	Cluster 1&4	Cluster 1&2&4
567	-0.000783936	Cluster 1&4	Cluster 1&2&4
568	-0.00136245	Cluster 2&3	Cluster 3
569	0.00112249	Cluster 1&4	Cluster 1&2&4
570	0.000832016	Cluster 1&4	Cluster 1&2&4
571	0.00332129	Cluster 2&3	Cluster 3
572	0.000133333	Cluster 1&4	Cluster 1&2&4
573	0.000683333	Cluster 2&3	Cluster 3
574	0.000125669	Cluster 1&4	Cluster 1&2&4
575	0.0013761	Cluster 1&4	Cluster 1&2&4
576	0.000491365	Cluster 1&4	Cluster 1&2&4
577	0.00271948	Cluster 1&4	Cluster 1&2&4
578	0.00237791	Cluster 1&4	Cluster 1&2&4
579	-0.000371954	Cluster 2&3	Cluster 3
580	0.000271069	Cluster 2&3	Cluster 3
581	0.00291718	Cluster 2&3	Cluster 3
582	0.00206707	Cluster 2&3	Cluster 3
583	-0.000902811	Cluster 2&3	Cluster 3
584	0.001449	Cluster 2&3	Cluster 3
585	-0.00108788	Cluster 1&4	Cluster 1&2&4
586	0.00187413	Cluster 2&3	Cluster 1&2&4
587	-0.000536562	Cluster 1&4	Cluster 1&2&4
588	0.000258635	Cluster 2&3	Cluster 3
589	0.000785394	Cluster 1&4	Cluster 1&2&4
590	-0.000217871	Cluster 2&3	Cluster 1&2&4
591	0.000149799	Cluster 1&4	Cluster 1&2&4
592	-0.0017011	Cluster 1&4	Cluster 1&2&4
593	-0.000255877	Cluster 1&4	Cluster 1&2&4
594	-0.000184538	Cluster 1&4	Cluster 1&2&4
595	0.00132445	Cluster 2&3	Cluster 3
596	-0.000560509	Cluster 1&4	Cluster 1&2&4
597	0.00075743	Cluster 2&3	Cluster 1&2&4
598	0.00171988	Cluster 2&3	Cluster 3
599	0.00224217	Cluster 2&3	Cluster 3
600	0.00313478	Cluster 2&3	Cluster 3
601	0.00160626	Cluster 2&3	Cluster 3
602	0.000429116	Cluster 2&3	Cluster 3
603	0.000508434	Cluster 1&4	Cluster 1&2&4
604	0.00125241	Cluster 1&4	Cluster 1&2&4
605	0.00123143	Cluster 1&4	Cluster 1&2&4
606	0.00269667	Cluster 2&3	Cluster 3
607	0.00308876	Cluster 2&3	Cluster 3
608	0.00021304	Cluster 1&4	Cluster 1&2&4
609	-0.000939022	Cluster 1&4	Cluster 1&2&4
610	0.000495818	Cluster 1&4	Cluster 1&2&4
611	0.00056011	Cluster 1&4	Cluster 1&2&4
612	-0.00110823	Cluster 1&4	Cluster 1&2&4
613	-0.00111546	Cluster 2&3	Cluster 3
614	0.000517773	Cluster 1&4	Cluster 1&2&4
615	-0.000903614	Cluster 1&4	Cluster 1&2&4
616	0.00177892	Cluster 2&3	Cluster 3
617	0.00206579	Cluster 1&4	Cluster 1&2&4
618	0.00102367	Cluster 1&4	Cluster 1&2&4
619	0.00275181	Cluster 2&3	Cluster 3
620	0.00148373	Cluster 2&3	Cluster 3
621	0.00207871	Cluster 2&3	Cluster 3
622	0.00093755	Cluster 1&4	Cluster 1&2&4
623	0.0011485	Cluster 2&3	Cluster 3
624	0.00108695	Cluster 1&4	Cluster 1&2&4
625	0.00194423	Cluster 2&3	Cluster 3
626	0.00124481	Cluster 1&4	Cluster 1&2&4
627	0.000322883	Cluster 2&3	Cluster 3
628	0.000264458	Cluster 1&4	Cluster 1&2&4
629	0.00183534	Cluster 2&3	Cluster 3
630	-0.000448653	Cluster 1&4	Cluster 1&2&4
631	0.00181386	Cluster 1&4	Cluster 1&2&4
632	-0.000159237	Cluster 2&3	Cluster 3
633	0.00176416	Cluster 2&3	Cluster 3
634	0.00148955	Cluster 2&3	Cluster 3
635	0.000550803	Cluster 1&4	Cluster 1&2&4
636	-0.00193686	Cluster 1&4	Cluster 1&2&4
637	-8.59438e-05	Cluster 1&4	Cluster 1&2&4
638	0.00153213	Cluster 1&4	Cluster 1&2&4
639	0.000920281	Cluster 1&4	Cluster 1&2&4
640	-0.000472757	Cluster 1&4	Cluster 1&2&4
641	-3.27309e-05	Cluster 2&3	Cluster 3
642	-0.00114959	Cluster 1&4	Cluster 1&2&4
643	0.00203133	Cluster 2&3	Cluster 3
644	0.000697309	Cluster 2&3	Cluster 3
645	0.0015243	Cluster 1&4	Cluster 1&2&4
646	-0.00156004	Cluster 1&4	Cluster 1&2&4
647	0.000923896	Cluster 1&4	Cluster 1&2&4
648	-0.000989345	Cluster 2&3	Cluster 3
649	-0.000689781	Cluster 1&4	Cluster 1&2&4
650	-8.66613e-05	Cluster 1&4	Cluster 1&2&4
651	0.00130422	Cluster 2&3	Cluster 3
652	0.00233293	Cluster 1&4	Cluster 1&2&4
653	0.00140124	Cluster 1&4	Cluster 1&2&4
654	0.00340442	Cluster 1&4	Cluster 1&2&4
655	0.000840706	Cluster 1&4	Cluster 1&2&4
656	0.0030247	Cluster 1&4	Cluster 1&2&4
657	0.001001	Cluster 1&4	Cluster 1&2&4
658	0.000391165	Cluster 1&4	Cluster 1&2&4
659	0.00229357	Cluster 1&4	Cluster 1&2&4
660	0.0019127	Cluster 2&3	Cluster 1&2&4
661	0.000464862	Cluster 1&4	Cluster 1&2&4
662	-0.000380924	Cluster 2&3	Cluster 1&2&4
663	0.000331325	Cluster 1&4	Cluster 1&2&4
664	-0.000395181	Cluster 1&4	Cluster 1&2&4
665	-0.00023494	Cluster 1&4	Cluster 1&2&4
666	0.000924279	Cluster 1&4	Cluster 1&2&4
667	0.000856649	Cluster 2&3	Cluster 1&2&4
668	0.000315399	Cluster 1&4	Cluster 1&2&4
669	0.00152631	Cluster 1&4	Cluster 1&2&4
670	0.00311296	Cluster 2&3	Cluster 3
671	0.00143377	Cluster 1&4	Cluster 1&2&4
672	0.00217219	Cluster 2&3	Cluster 3
673	0.000798795	Cluster 2&3	Cluster 1&2&4
674	-0.000743373	Cluster 1&4	Cluster 1&2&4
675	-0.00063755	Cluster 1&4	Cluster 1&2&4
676	-3.83534e-05	Cluster 2&3	Cluster 3
677	0.00147764	Cluster 2&3	Cluster 3
678	-0.000158197	Cluster 2&3	Cluster 3
679	0.000430522	Cluster 1&4	Cluster 1&2&4
680	0.000434137	Cluster 2&3	Cluster 3
681	0.000278084	Cluster 2&3	Cluster 1&2&4
682	0.00122912	Cluster 1&4	Cluster 1&2&4
683	0.00168629	Cluster 2&3	Cluster 3
684	0.00147816	Cluster 1&4	Cluster 1&2&4
685	-0.00173735	Cluster 1&4	Cluster 1&2&4
686	0.000605221	Cluster 1&4	Cluster 1&2&4
687	0.00225898	Cluster 1&4	Cluster 1&2&4
688	0.000952834	Cluster 2&3	Cluster 3
689	0.00348574	Cluster 1&4	Cluster 1&2&4
690	-0.000937261	Cluster 2&3	Cluster 3
691	0.000169411	Cluster 1&4	Cluster 1&2&4
692	0.000678313	Cluster 1&4	Cluster 1&2&4
693	0.000591518	Cluster 1&4	Cluster 1&2&4
694	-0.000860442	Cluster 1&4	Cluster 1&2&4
695	0.00188133	Cluster 2&3	Cluster 3
696	0.00322467	Cluster 2&3	Cluster 3
697	0.000968876	Cluster 1&4	Cluster 1&2&4
698	-0.000342369	Cluster 2&3	Cluster 3
699	0.00266215	Cluster 1&4	Cluster 1&2&4
700	0.00203455	Cluster 1&4	Cluster 1&2&4
701	0.00403643	Cluster 2&3	Cluster 3
702	0.00117831	Cluster 1&4	Cluster 1&2&4
703	0.00162189	Cluster 2&3	Cluster 3
704	0.00237169	Cluster 2&3	Cluster 3
705	-6.17131e-05	Cluster 1&4	Cluster 1&2&4
706	0.00067745	Cluster 2&3	Cluster 3
707	0.000465965	Cluster 2&3	Cluster 3
708	0.00116686	Cluster 1&4	Cluster 1&2&4
709	0.00234877	Cluster 1&4	Cluster 1&2&4
710	-0.0023259	Cluster 1&4	Cluster 1&2&4
711	0.00106345	Cluster 1&4	Cluster 1&2&4
712	-0.00016563	Cluster 2&3	Cluster 3
713	0.00163713	Cluster 2&3	Cluster 3
714	0.000500402	Cluster 2&3	Cluster 3
715	-0.000222088	Cluster 1&4	Cluster 1&2&4
716	0.00197501	Cluster 1&4	Cluster 1&2&4
717	-0.000171978	Cluster 2&3	Cluster 3
718	0.00109978	Cluster 2&3	Cluster 3
719	-0.000497189	Cluster 2&3	Cluster 3
720	0.00111526	Cluster 2&3	Cluster 3
721	-0.00173402	Cluster 1&4	Cluster 1&2&4
722	0.00199799	Cluster 1&4	Cluster 1&2&4
723	0.00210703	Cluster 2&3	Cluster 3
724	-7.42972e-05	Cluster 1&4	Cluster 1&2&4
725	-0.00249583	Cluster 1&4	Cluster 1&2&4
726	-5.99923e-05	Cluster 2&3	Cluster 3
727	0.00120084	Cluster 1&4	Cluster 1&2&4
728	0.000919982	Cluster 2&3	Cluster 3
729	0.00127765	Cluster 1&4	Cluster 1&2&4
730	-0.00087841	Cluster 1&4	Cluster 1&2&4
731	0.00203293	Cluster 1&4	Cluster 1&2&4
732	0.000754375	Cluster 1&4	Cluster 1&2&4
733	0.0028259	Cluster 2&3	Cluster 3
734	0.000674498	Cluster 2&3	Cluster 3
735	0.0008882	Cluster 1&4	Cluster 1&2&4
736	-0.000804418	Cluster 2&3	Cluster 3
737	-0.00234598	Cluster 1&4	Cluster 1&2&4
738	0.00195023	Cluster 1&4	Cluster 1&2&4
739	-0.000799265	Cluster 1&4	Cluster 1&2&4
740	-0.000337637	Cluster 1&4	Cluster 1&2&4
741	-0.00121767	Cluster 1&4	Cluster 1&2&4
742	0.000277969	Cluster 1&4	Cluster 1&2&4
743	-0.00150568	Cluster 1&4	Cluster 1&2&4
744	0.000445417	Cluster 1&4	Cluster 1&2&4
745	0.00311245	Cluster 2&3	Cluster 3
746	-0.000631928	Cluster 1&4	Cluster 1&2&4
747	-0.00174151	Cluster 1&4	Cluster 1&2&4
748	-0.00010502	Cluster 1&4	Cluster 1&2&4
749	-0.000281316	Cluster 1&4	Cluster 1&2&4
750	0.000443582	Cluster 1&4	Cluster 1&2&4
751	0.00212952	Cluster 1&4	Cluster 1&2&4
752	0.00280239	Cluster 1&4	Cluster 1&2&4
753	0.000491767	Cluster 1&4	Cluster 1&2&4
754	0.000882038	Cluster 1&4	Cluster 1&2&4
755	-0.00393057	Cluster 2&3	Cluster 3
756	0.000721486	Cluster 1&4	Cluster 1&2&4
757	0.00165609	Cluster 2&3	Cluster 3
758	0.00031812	Cluster 1&4	Cluster 1&2&4
759	0.000113584	Cluster 1&4	Cluster 1&2&4
760	-0.000572101	Cluster 1&4	Cluster 1&2&4
761	0.000886546	Cluster 2&3	Cluster 3
762	-0.000286948	Cluster 1&4	Cluster 1&2&4
763	-0.00206747	Cluster 1&4	Cluster 1&2&4
764	0.00238313	Cluster 1&4	Cluster 1&2&4
765	-7.27851e-05	Cluster 1&4	Cluster 1&2&4
766	0.00150613	Cluster 1&4	Cluster 1&2&4
767	0.00243916	Cluster 1&4	Cluster 1&2&4
768	0.00315567	Cluster 2&3	Cluster 3
769	0.000765896	Cluster 2&3	Cluster 1&2&4
770	0.00176627	Cluster 2&3	Cluster 3
771	0.000867269	Cluster 1&4	Cluster 1&2&4
772	0.000246386	Cluster 1&4	Cluster 1&2&4
773	-0.00128635	Cluster 2&3	Cluster 3
774	-0.000493342	Cluster 2&3	Cluster 3
775	0.000200972	Cluster 2&3	Cluster 3
776	0.000831526	Cluster 2&3	Cluster 3
777	0.00371088	Cluster 2&3	Cluster 3
778	0.000489558	Cluster 2&3	Cluster 3
779	0.0024002	Cluster 1&4	Cluster 1&2&4
780	0.000163808	Cluster 1&4	Cluster 1&2&4
781	0.00312129	Cluster 1&4	Cluster 1&2&4
782	0.00133996	Cluster 1&4	Cluster 1&2&4
783	-0.000600595	Cluster 1&4	Cluster 1&2&4
784	0.000900803	Cluster 1&4	Cluster 1&2&4
785	0.00202671	Cluster 1&4	Cluster 1&2&4
786	0.00115301	Cluster 1&4	Cluster 1&2&4
787	0.00295812	Cluster 1&4	Cluster 1&2&4
788	0.000968876	Cluster 1&4	Cluster 1&2&4
789	-0.000862147	Cluster 1&4	Cluster 1&2&4
790	0.00156705	Cluster 1&4	Cluster 1&2&4
791	0.000205622	Cluster 1&4	Cluster 1&2&4
792	0.00212008	Cluster 1&4	Cluster 1&2&4
793	-0.000228295	Cluster 1&4	Cluster 1&2&4
794	0.000308434	Cluster 2&3	Cluster 3
795	-1.63772e-05	Cluster 2&3	Cluster 3
796	0.003301	Cluster 1&4	Cluster 1&2&4
797	0.00377229	Cluster 2&3	Cluster 3
798	0.00216968	Cluster 1&4	Cluster 1&2&4
799	0.00344743	Cluster 2&3	Cluster 3
800	3.94616864e-05	Cluster 1&4	Cluster 1&2&4
801	0.00148276	Cluster 1&4	Cluster 1&2&4
802	3.65461847e-05	Cluster 2&3	Cluster 3
803	-0.000155526	Cluster 2&3	Cluster 3
804	-0.0019878	Cluster 1&4	Cluster 1&2&4
805	0.000767068	Cluster 1&4	Cluster 1&2&4
806	-0.000323092	Cluster 2&3	Cluster 3
807	-0.000977073	Cluster 1&4	Cluster 1&2&4
808	0.000293373	Cluster 1&4	Cluster 1&2&4
809	9.89959839e-05	Cluster 1&4	Cluster 1&2&4
810	0.00131054	Cluster 2&3	Cluster 3
811	-9.61847e-05	Cluster 2&3	Cluster 3
812	-0.000350201	Cluster 1&4	Cluster 1&2&4
813	0.000377561	Cluster 1&4	Cluster 1&2&4
814	-0.000916991	Cluster 1&4	Cluster 1&2&4
815	0.000492169	Cluster 1&4	Cluster 1&2&4
816	0.00106908	Cluster 2&3	Cluster 3
817	0.00414099	Cluster 1&4	Cluster 1&2&4
818	0.000543207	Cluster 1&4	Cluster 1&2&4
819	0.00100366	Cluster 1&4	Cluster 1&2&4
820	-0.000516667	Cluster 1&4	Cluster 1&2&4
821	0.00161827	Cluster 1&4	Cluster 1&2&4
822	0.00143501	Cluster 1&4	Cluster 1&2&4
823	0.00158373	Cluster 2&3	Cluster 3
824	-0.000468627	Cluster 1&4	Cluster 1&2&4
825	-0.0016486	Cluster 1&4	Cluster 1&2&4
826	0.000839502	Cluster 1&4	Cluster 1&2&4
827	0.00258675	Cluster 1&4	Cluster 1&2&4
828	0.000785119	Cluster 1&4	Cluster 1&2&4
829	-0.000202283	Cluster 2&3	Cluster 3
830	0.00195559	Cluster 1&4	Cluster 1&2&4
831	0.00213896	Cluster 1&4	Cluster 1&2&4
832	0.000591165	Cluster 2&3	Cluster 1&2&4
833	0.0012721	Cluster 1&4	Cluster 1&2&4
834	0.0016121	Cluster 1&4	Cluster 1&2&4
835	0.000790161	Cluster 1&4	Cluster 1&2&4
836	0.0044728	Cluster 2&3	Cluster 3
837	3.99598394e-05	Cluster 1&4	Cluster 1&2&4
838	0.000939725	Cluster 2&3	Cluster 3
839	0.00161647	Cluster 1&4	Cluster 1&2&4
840	0.0018153	Cluster 2&3	Cluster 3
841	0.00166245	Cluster 2&3	Cluster 1&2&4
842	0.00321807	Cluster 2&3	Cluster 3
843	0.00149903	Cluster 1&4	Cluster 1&2&4
844	-6.85786e-06	Cluster 1&4	Cluster 1&2&4
845	0.00145328	Cluster 1&4	Cluster 1&2&4
846	-0.000799764	Cluster 2&3	Cluster 3
847	-0.000487349	Cluster 2&3	Cluster 3
848	-0.0006251	Cluster 1&4	Cluster 1&2&4
849	0.000593574	Cluster 1&4	Cluster 1&2&4
850	0.00222048	Cluster 2&3	Cluster 3
851	0.00158936	Cluster 1&4	Cluster 1&2&4
852	0.000297203	Cluster 2&3	Cluster 3
853	-0.000686546	Cluster 1&4	Cluster 1&2&4
854	0.00104591	Cluster 1&4	Cluster 1&2&4
855	0.000511185	Cluster 1&4	Cluster 1&2&4
856	0.00405637	Cluster 2&3	Cluster 3
857	4.55536284e-05	Cluster 2&3	Cluster 3
858	0.00307708	Cluster 1&4	Cluster 1&2&4
859	0.000670884	Cluster 1&4	Cluster 1&2&4
860	0.00185368	Cluster 2&3	Cluster 3
861	0.000225088	Cluster 2&3	Cluster 3
862	0.00153864	Cluster 2&3	Cluster 3
863	0.00179636	Cluster 2&3	Cluster 3
864	0.00158474	Cluster 1&4	Cluster 1&2&4
865	0.000811044	Cluster 2&3	Cluster 3
866	0.00107168	Cluster 2&3	Cluster 3
867	0.0026435	Cluster 2&3	Cluster 3
868	0.0029821	Cluster 1&4	Cluster 1&2&4
869	0.00166959	Cluster 1&4	Cluster 1&2&4
870	0.00100255	Cluster 2&3	Cluster 3
871	0.00223008	Cluster 1&4	Cluster 1&2&4
872	0.00257433	Cluster 1&4	Cluster 1&2&4
873	0.00200301	Cluster 2&3	Cluster 1&2&4
874	-0.000148594	Cluster 1&4	Cluster 1&2&4
875	0.00243755	Cluster 2&3	Cluster 3
876	0.00204974	Cluster 1&4	Cluster 1&2&4
877	0.000598516	Cluster 1&4	Cluster 1&2&4
878	7.74537096e-05	Cluster 2&3	Cluster 3
879	0.000783735	Cluster 1&4	Cluster 1&2&4
880	0.000976817	Cluster 1&4	Cluster 1&2&4
881	0.00181718	Cluster 1&4	Cluster 1&2&4
882	0.000152008	Cluster 1&4	Cluster 1&2&4
883	0.00114257	Cluster 2&3	Cluster 3
884	-5.66265e-05	Cluster 1&4	Cluster 1&2&4
885	0.000388385	Cluster 2&3	Cluster 3
886	0.000595997	Cluster 1&4	Cluster 1&2&4
887	0.00169257	Cluster 1&4	Cluster 1&2&4
888	-0.00236722	Cluster 1&4	Cluster 1&2&4
889	-0.00140522	Cluster 1&4	Cluster 1&2&4
890	0.00119776	Cluster 2&3	Cluster 3
891	-0.00233253	Cluster 1&4	Cluster 1&2&4
892	0.0018239	Cluster 2&3	Cluster 3
893	0.00108244	Cluster 1&4	Cluster 1&2&4
894	0.00119137	Cluster 1&4	Cluster 1&2&4
895	0.00133071	Cluster 2&3	Cluster 3
896	0.000442169	Cluster 1&4	Cluster 1&2&4
897	0.000522634	Cluster 2&3	Cluster 3
898	0.000769588	Cluster 1&4	Cluster 1&2&4
899	-0.000801434	Cluster 2&3	Cluster 3
900	0.00100743	Cluster 2&3	Cluster 3
901	-0.000840964	Cluster 1&4	Cluster 1&2&4
902	0.000136747	Cluster 2&3	Cluster 1&2&4
903	0.000978514	Cluster 1&4	Cluster 1&2&4
904	-7.12851e-05	Cluster 1&4	Cluster 1&2&4
905	0.000921658	Cluster 1&4	Cluster 1&2&4
906	0.000555466	Cluster 1&4	Cluster 1&2&4
907	0.00169759	Cluster 1&4	Cluster 1&2&4
908	-0.00130261	Cluster 1&4	Cluster 1&2&4
909	0.000466313	Cluster 1&4	Cluster 1&2&4
910	0.00123635	Cluster 1&4	Cluster 1&2&4
911	-7.04819e-05	Cluster 2&3	Cluster 1&2&4
912	0.000554466	Cluster 1&4	Cluster 1&2&4
913	0.000557735	Cluster 2&3	Cluster 3
914	0.00185529	Cluster 2&3	Cluster 3
915	-0.00275904	Cluster 1&4	Cluster 1&2&4
916	-7.35111e-05	Cluster 2&3	Cluster 3
917	0.000166064	Cluster 1&4	Cluster 1&2&4
918	0.00131068	Cluster 1&4	Cluster 1&2&4
919	0.000550853	Cluster 1&4	Cluster 1&2&4
920	0.000760442	Cluster 1&4	Cluster 1&2&4
921	-0.00153092	Cluster 1&4	Cluster 1&2&4
922	0.0014	Cluster 1&4	Cluster 1&2&4
923	0.0014581	Cluster 1&4	Cluster 1&2&4
924	0.00354378	Cluster 1&4	Cluster 1&2&4
925	0.00289819	Cluster 2&3	Cluster 3
926	0.00188755	Cluster 2&3	Cluster 3
927	0.00068996	Cluster 1&4	Cluster 1&2&4
928	0.00217832	Cluster 2&3	Cluster 3
929	0.000939065	Cluster 2&3	Cluster 3
930	-0.000174394	Cluster 2&3	Cluster 3
931	0.00319659	Cluster 2&3	Cluster 3
932	0.00132108	Cluster 2&3	Cluster 3
933	0.00121084	Cluster 2&3	Cluster 3
934	-0.00023012	Cluster 1&4	Cluster 1&2&4
935	0.00301588	Cluster 1&4	Cluster 1&2&4
936	0.00217711	Cluster 2&3	Cluster 1&2&4
937	0.000214958	Cluster 1&4	Cluster 1&2&4
938	0.00169257	Cluster 2&3	Cluster 3
939	0.00318617	Cluster 1&4	Cluster 1&2&4
940	0.000517269	Cluster 1&4	Cluster 1&2&4
941	0.00289016	Cluster 1&4	Cluster 1&2&4
942	0.000390562	Cluster 1&4	Cluster 1&2&4
943	-0.00059267	Cluster 1&4	Cluster 1&2&4
944	0.000496245	Cluster 1&4	Cluster 1&2&4
945	0.00102791	Cluster 1&4	Cluster 1&2&4
946	0.00149502	Cluster 2&3	Cluster 3
947	-0.000281325	Cluster 2&3	Cluster 1&2&4
948	-0.000815392	Cluster 2&3	Cluster 1&2&4
949	-0.00176024	Cluster 2&3	Cluster 1&2&4
950	0.000976908	Cluster 1&4	Cluster 1&2&4
951	0.00184056	Cluster 1&4	Cluster 1&2&4
952	-0.000418441	Cluster 2&3	Cluster 3
953	0.000346876	Cluster 2&3	Cluster 3
954	0.000913253	Cluster 1&4	Cluster 1&2&4
955	0.00010743	Cluster 2&3	Cluster 3
956	-0.00124839	Cluster 2&3	Cluster 1&2&4
957	0.00125495	Cluster 1&4	Cluster 1&2&4
958	0.00197309	Cluster 1&4	Cluster 1&2&4
959	0.000307423	Cluster 1&4	Cluster 1&2&4
960	0.0013247	Cluster 2&3	Cluster 3
961	0.000561277	Cluster 1&4	Cluster 1&2&4
962	0.00128815	Cluster 1&4	Cluster 1&2&4
963	0.00157811	Cluster 1&4	Cluster 1&2&4
964	0.00261131	Cluster 1&4	Cluster 1&2&4
965	0.000241729	Cluster 2&3	Cluster 3
966	0.00154197	Cluster 1&4	Cluster 1&2&4
967	0.00298824	Cluster 2&3	Cluster 3
968	0.00161727	Cluster 1&4	Cluster 1&2&4
969	-0.0011703	Cluster 1&4	Cluster 1&2&4
970	0.0019002	Cluster 1&4	Cluster 1&2&4
971	0.00408926	Cluster 1&4	Cluster 1&2&4
972	0.00164312	Cluster 1&4	Cluster 1&2&4
973	-0.00042053	Cluster 1&4	Cluster 1&2&4
974	-0.00162536	Cluster 1&4	Cluster 1&2&4
975	-0.000801807	Cluster 1&4	Cluster 1&2&4
976	0.00127249	Cluster 2&3	Cluster 3
977	0.00169317	Cluster 2&3	Cluster 3
978	-0.000302209	Cluster 2&3	Cluster 3
979	0.000786145	Cluster 1&4	Cluster 1&2&4
980	0.00114289	Cluster 2&3	Cluster 3
981	-0.000412651	Cluster 1&4	Cluster 1&2&4
982	0.00155008	Cluster 1&4	Cluster 1&2&4
983	0.00191908	Cluster 2&3	Cluster 3
984	-0.000481399	Cluster 1&4	Cluster 1&2&4
985	0.000238554	Cluster 2&3	Cluster 3
986	0.00125582	Cluster 1&4	Cluster 1&2&4
987	0.00163941	Cluster 1&4	Cluster 1&2&4
988	-0.000466789	Cluster 2&3	Cluster 3
989	-0.00132309	Cluster 2&3	Cluster 3
990	0.000893041	Cluster 1&4	Cluster 1&2&4
991	0.000403809	Cluster 2&3	Cluster 3
992	0.000188658	Cluster 1&4	Cluster 1&2&4
993	0.00240201	Cluster 2&3	Cluster 3
994	0.000214576	Cluster 2&3	Cluster 3
995	-0.00378855	Cluster 1&4	Cluster 1&2&4
996	0.000757229	Cluster 1&4	Cluster 1&2&4
997	0.00179819	Cluster 2&3	Cluster 3
998	0.00104056	Cluster 2&3	Cluster 3
999	0.00157229	Cluster 2&3	Cluster 3
1000	0.00108976	Cluster 1&4	Cluster 1&2&4
1001	0.00140745	Cluster 2&3	Cluster 3
1002	0.00229438	Cluster 2&3	Cluster 3
1003	-0.000286145	Cluster 2&3	Cluster 3
1004	0.00238614	Cluster 2&3	Cluster 3
1005	-0.00203659	Cluster 1&4	Cluster 1&2&4
1006	-0.000935335	Cluster 1&4	Cluster 1&2&4
1007	-0.00121968	Cluster 1&4	Cluster 1&2&4
1008	0.000760442	Cluster 1&4	Cluster 1&2&4
1009	0.000319347	Cluster 2&3	Cluster 1&2&4
1010	-0.000612061	Cluster 1&4	Cluster 1&2&4
1011	0.00263748	Cluster 1&4	Cluster 1&2&4
1012	0.000278286	Cluster 2&3	Cluster 3
1013	0.000807047	Cluster 2&3	Cluster 3
1014	0.00288524	Cluster 2&3	Cluster 3
1015	0.00213997	Cluster 1&4	Cluster 1&2&4
1016	0.0003751	Cluster 1&4	Cluster 1&2&4
1017	0.00330686	Cluster 2&3	Cluster 3
1018	0.00196697	Cluster 1&4	Cluster 1&2&4
1019	0.00122515	Cluster 2&3	Cluster 1&2&4
1020	0.00266305	Cluster 2&3	Cluster 3
1021	0.000888755	Cluster 1&4	Cluster 1&2&4
1022	0.0015717	Cluster 1&4	Cluster 1&2&4
1023	0.00241728	Cluster 2&3	Cluster 1&2&4
1024	0.00193655	Cluster 2&3	Cluster 3
1025	0.000255823	Cluster 2&3	Cluster 3
1026	0.000174954	Cluster 2&3	Cluster 3
1027	0.00154337	Cluster 1&4	Cluster 1&2&4
1028	-0.00031592	Cluster 2&3	Cluster 3
1029	-0.000950193	Cluster 1&4	Cluster 1&2&4
1030	0.00338465	Cluster 2&3	Cluster 1&2&4
1031	0.0013255	Cluster 1&4	Cluster 1&2&4
1032	0.00120425	Cluster 1&4	Cluster 1&2&4
1033	-0.00029335	Cluster 1&4	Cluster 1&2&4
1034	0.00143313	Cluster 1&4	Cluster 1&2&4
1035	0.00384458	Cluster 1&4	Cluster 1&2&4
1036	0.00150924	Cluster 2&3	Cluster 3
1037	0.00248683	Cluster 2&3	Cluster 3
1038	0.00169759	Cluster 2&3	Cluster 3
1039	0.00154819	Cluster 1&4	Cluster 1&2&4
1040	0.000876026	Cluster 2&3	Cluster 1&2&4
1041	0.00231959	Cluster 1&4	Cluster 1&2&4
1042	-0.00123594	Cluster 2&3	Cluster 3
1043	0.000808166	Cluster 1&4	Cluster 1&2&4
1044	0.000808166	Cluster 2&3	Cluster 3
1045	0.00122129	Cluster 1&4	Cluster 1&2&4
1046	0.00079257	Cluster 2&3	Cluster 3
1047	0.00234056	Cluster 2&3	Cluster 3
1048	0.000415934	Cluster 1&4	Cluster 1&2&4
1049	0.00147108	Cluster 1&4	Cluster 1&2&4
1050	0.0011531	Cluster 2&3	Cluster 3
1051	0.000786497	Cluster 1&4	Cluster 1&2&4
1052	0.00345842	Cluster 1&4	Cluster 1&2&4
1053	-0.000690161	Cluster 1&4	Cluster 1&2&4
1054	0.000400984	Cluster 2&3	Cluster 3
1055	0.000208233	Cluster 1&4	Cluster 1&2&4
1056	0.00140173	Cluster 1&4	Cluster 1&2&4
1057	0.00190483	Cluster 1&4	Cluster 1&2&4
1058	-0.000148277	Cluster 1&4	Cluster 1&2&4
1059	-0.000533534	Cluster 2&3	Cluster 3
1060	0.00132425	Cluster 1&4	Cluster 1&2&4
1061	0.00128903	Cluster 1&4	Cluster 1&2&4
1062	0.00228373	Cluster 2&3	Cluster 3
1063	-0.000828164	Cluster 1&4	Cluster 1&2&4
1064	0.00100743	Cluster 2&3	Cluster 3
1065	-0.000109237	Cluster 1&4	Cluster 1&2&4
1066	0.00143422	Cluster 2&3	Cluster 1&2&4
1067	0.000611023	Cluster 2&3	Cluster 3
1068	0.00118755	Cluster 2&3	Cluster 3
1069	0.00191185	Cluster 2&3	Cluster 3
1070	-0.000423293	Cluster 1&4	Cluster 1&2&4
1071	-0.000274789	Cluster 1&4	Cluster 1&2&4
1072	0.00035137	Cluster 1&4	Cluster 1&2&4
1073	0.000994214	Cluster 2&3	Cluster 3
1074	0.000566867	Cluster 1&4	Cluster 1&2&4
1075	0.000374832	Cluster 2&3	Cluster 3
1076	0.00156209	Cluster 2&3	Cluster 3
1077	0.00194059	Cluster 1&4	Cluster 1&2&4
1078	-0.00101424	Cluster 1&4	Cluster 1&2&4
1079	9.10275331e-05	Cluster 2&3	Cluster 3
1080	0.000282659	Cluster 1&4	Cluster 1&2&4
1081	-0.00125899	Cluster 1&4	Cluster 1&2&4
1082	0.000802008	Cluster 1&4	Cluster 1&2&4
1083	0.000988263	Cluster 1&4	Cluster 1&2&4
1084	0.0019078	Cluster 2&3	Cluster 3
1085	-0.00126024	Cluster 1&4	Cluster 1&2&4
1086	-0.000773672	Cluster 1&4	Cluster 1&2&4
1087	-0.000670281	Cluster 2&3	Cluster 1&2&4
1088	-0.00157369	Cluster 1&4	Cluster 1&2&4
1089	0.00141376	Cluster 2&3	Cluster 1&2&4
1090	0.000404752	Cluster 1&4	Cluster 1&2&4
1091	0.00124137	Cluster 2&3	Cluster 3
1092	-0.000944472	Cluster 1&4	Cluster 1&2&4
1093	0.00187788	Cluster 2&3	Cluster 3
1094	-0.000242369	Cluster 2&3	Cluster 3
1095	-0.000924597	Cluster 1&4	Cluster 1&2&4
1096	3.80053765e-05	Cluster 2&3	Cluster 3
1097	0.000484337	Cluster 1&4	Cluster 1&2&4
1098	0.00263173	Cluster 2&3	Cluster 3
1099	0.00190236	Cluster 1&4	Cluster 1&2&4
1100	0.00190502	Cluster 1&4	Cluster 1&2&4
1101	0.00187209	Cluster 1&4	Cluster 1&2&4
1102	0.00113364	Cluster 1&4	Cluster 1&2&4
1103	-0.000473695	Cluster 1&4	Cluster 1&2&4
1104	-0.000791365	Cluster 2&3	Cluster 3
1105	4.39759036e-05	Cluster 2&3	Cluster 3
1106	0.00307034	Cluster 2&3	Cluster 3
1107	0.00132366	Cluster 2&3	Cluster 3
1108	0.00379378	Cluster 2&3	Cluster 3
1109	-0.000820536	Cluster 1&4	Cluster 1&2&4
1110	-0.000575502	Cluster 1&4	Cluster 1&2&4
1111	8.63453815e-06	Cluster 1&4	Cluster 1&2&4
1112	-0.0018257	Cluster 2&3	Cluster 3
1113	0.0037069	Cluster 2&3	Cluster 3
1114	-0.00163181	Cluster 2&3	Cluster 3
1115	0.0012251	Cluster 1&4	Cluster 1&2&4
1116	2.04819277e-05	Cluster 2&3	Cluster 3
1117	3.13253012e-05	Cluster 1&4	Cluster 1&2&4
1118	-0.000103508	Cluster 2&3	Cluster 3
1119	0.00284769	Cluster 2&3	Cluster 3
1120	0.00174332	Cluster 1&4	Cluster 1&2&4
1121	-0.00121614	Cluster 1&4	Cluster 1&2&4
1122	0.000454016	Cluster 2&3	Cluster 3
1123	0.00353514	Cluster 2&3	Cluster 3
1124	-0.000600694	Cluster 1&4	Cluster 1&2&4
1125	-1.24181e-05	Cluster 1&4	Cluster 1&2&4
1126	0.00238876	Cluster 2&3	Cluster 3
1127	0.00303029	Cluster 1&4	Cluster 1&2&4
1128	0.00117277	Cluster 2&3	Cluster 3
1129	0.0016989	Cluster 1&4	Cluster 1&2&4
1130	-1.66438e-05	Cluster 1&4	Cluster 1&2&4
1131	0.000580877	Cluster 2&3	Cluster 3
1132	-0.000270525	Cluster 1&4	Cluster 1&2&4
1133	0.00106787	Cluster 2&3	Cluster 3
1134	0.00138333	Cluster 1&4	Cluster 1&2&4
1135	-0.000445224	Cluster 1&4	Cluster 1&2&4
1136	0.00196758	Cluster 2&3	Cluster 1&2&4
1137	0.000983569	Cluster 1&4	Cluster 1&2&4
1138	0.000243574	Cluster 2&3	Cluster 3
1139	0.00200718	Cluster 1&4	Cluster 1&2&4
1140	0.00136802	Cluster 1&4	Cluster 1&2&4
1141	0.00202932	Cluster 2&3	Cluster 1&2&4
1142	0.00170602	Cluster 1&4	Cluster 1&2&4
1143	0.00247804	Cluster 2&3	Cluster 3
1144	0.00225641	Cluster 2&3	Cluster 3
1145	0.000264894	Cluster 1&4	Cluster 1&2&4
1146	0.000657985	Cluster 1&4	Cluster 1&2&4
1147	0.00194839	Cluster 1&4	Cluster 1&2&4
1148	-5.92369e-05	Cluster 1&4	Cluster 1&2&4
1149	0.00124398	Cluster 2&3	Cluster 3
1150	0.00251667	Cluster 2&3	Cluster 3
1151	0.00300497	Cluster 1&4	Cluster 1&2&4
1152	-0.0018739	Cluster 1&4	Cluster 1&2&4
1153	0.000931124	Cluster 1&4	Cluster 1&2&4
1154	0.00133281	Cluster 1&4	Cluster 1&2&4
1155	0.000963953	Cluster 1&4	Cluster 1&2&4
1156	0.002091	Cluster 1&4	Cluster 1&2&4
1157	0.00108864	Cluster 2&3	Cluster 3
1158	0.000234337	Cluster 2&3	Cluster 1&2&4
1159	0.00280904	Cluster 1&4	Cluster 1&2&4
1160	0.00164894	Cluster 1&4	Cluster 1&2&4
1161	0.00186195	Cluster 1&4	Cluster 1&2&4
1162	0.00291386	Cluster 2&3	Cluster 3
1163	-0.000196634	Cluster 1&4	Cluster 1&2&4
1164	0.00115452	Cluster 1&4	Cluster 1&2&4
1165	-0.0019245	Cluster 2&3	Cluster 3
1166	0.000324498	Cluster 1&4	Cluster 1&2&4
1167	0.00213144	Cluster 1&4	Cluster 1&2&4
1168	0.000242907	Cluster 2&3	Cluster 3
1169	0.0027741	Cluster 1&4	Cluster 1&2&4
1170	-0.000641515	Cluster 1&4	Cluster 1&2&4
1171	0.0015434	Cluster 2&3	Cluster 3
1172	0.00190189	Cluster 2&3	Cluster 3
1173	0.00163077	Cluster 2&3	Cluster 3
1174	-0.00117539	Cluster 1&4	Cluster 1&2&4
1175	-0.00108218	Cluster 1&4	Cluster 1&2&4
1176	-0.00168655	Cluster 1&4	Cluster 1&2&4
1177	0.000748443	Cluster 1&4	Cluster 1&2&4
1178	0.00175261	Cluster 2&3	Cluster 3
1179	-0.000826322	Cluster 1&4	Cluster 1&2&4
1180	0.000421658	Cluster 2&3	Cluster 3
1181	0.00184105	Cluster 1&4	Cluster 1&2&4
1182	0.00195566	Cluster 1&4	Cluster 1&2&4
1183	0.000428112	Cluster 1&4	Cluster 1&2&4
1184	-0.000255221	Cluster 2&3	Cluster 3
1185	0.00116365	Cluster 2&3	Cluster 3
1186	0.000351722	Cluster 1&4	Cluster 1&2&4
1187	-0.000449408	Cluster 2&3	Cluster 3
1188	0.00184699	Cluster 1&4	Cluster 1&2&4
1189	0.000682418	Cluster 1&4	Cluster 1&2&4
1190	0.00147219	Cluster 1&4	Cluster 1&2&4
1191	0.000283925	Cluster 1&4	Cluster 1&2&4
1192	0.0015278	Cluster 1&4	Cluster 1&2&4
1193	0.00217229	Cluster 1&4	Cluster 1&2&4
1194	0.00206039	Cluster 2&3	Cluster 3
1195	-0.00071747	Cluster 1&4	Cluster 1&2&4
1196	-0.00294675	Cluster 1&4	Cluster 1&2&4
1197	0.00113598	Cluster 2&3	Cluster 3
1198	0.00075626	Cluster 2&3	Cluster 3
1199	-0.00110462	Cluster 1&4	Cluster 1&2&4
1200	0.00172956	Cluster 2&3	Cluster 3
1201	0.00125783	Cluster 2&3	Cluster 3
1202	0.00328213	Cluster 2&3	Cluster 1&2&4
1203	0.00065657	Cluster 1&4	Cluster 1&2&4
1204	0.00202975	Cluster 1&4	Cluster 1&2&4
1205	-0.00100281	Cluster 1&4	Cluster 1&2&4
1206	-0.000824297	Cluster 1&4	Cluster 1&2&4
1207	-0.000313241	Cluster 2&3	Cluster 1&2&4
1208	0.000659438	Cluster 1&4	Cluster 1&2&4
1209	0.000962249	Cluster 1&4	Cluster 1&2&4
1210	0.0001226	Cluster 1&4	Cluster 1&2&4
1211	0.00101687	Cluster 1&4	Cluster 1&2&4
1212	-0.00170168	Cluster 2&3	Cluster 1&2&4
1213	0.0022759	Cluster 2&3	Cluster 3
1214	-0.000754819	Cluster 1&4	Cluster 1&2&4
1215	-0.000272691	Cluster 1&4	Cluster 1&2&4
1216	-0.000762682	Cluster 2&3	Cluster 3
1217	0.000567719	Cluster 2&3	Cluster 3
1218	0.000383383	Cluster 1&4	Cluster 1&2&4
1219	0.00162289	Cluster 2&3	Cluster 3
1220	0.00221687	Cluster 1&4	Cluster 1&2&4
1221	0.00052423	Cluster 1&4	Cluster 1&2&4
1222	0.00358849	Cluster 1&4	Cluster 1&2&4
1223	0.00290944	Cluster 1&4	Cluster 1&2&4
1224	-0.000141928	Cluster 1&4	Cluster 1&2&4
1225	0.00141727	Cluster 2&3	Cluster 3
1226	-0.000561245	Cluster 2&3	Cluster 3
1227	0.00238012	Cluster 1&4	Cluster 1&2&4
1228	0.000443775	Cluster 1&4	Cluster 1&2&4
1229	0.000203178	Cluster 2&3	Cluster 3
1230	0.000531916	Cluster 2&3	Cluster 3
1231	0.00240261	Cluster 2&3	Cluster 3
1232	0.00433045	Cluster 1&4	Cluster 1&2&4
1233	0.0010301	Cluster 1&4	Cluster 1&2&4
1234	0.00132209	Cluster 1&4	Cluster 1&2&4
1235	-0.000979282	Cluster 1&4	Cluster 1&2&4
1236	0.00204598	Cluster 1&4	Cluster 1&2&4
1237	0.00149737	Cluster 1&4	Cluster 1&2&4
1238	0.00110409	Cluster 1&4	Cluster 1&2&4
1239	0.00110379	Cluster 2&3	Cluster 3
1240	0.00108414	Cluster 2&3	Cluster 3
1241	-0.000289068	Cluster 2&3	Cluster 3
1242	-5.51698e-05	Cluster 1&4	Cluster 1&2&4
1243	0.00261847	Cluster 1&4	Cluster 1&2&4
1244	0.00265241	Cluster 2&3	Cluster 3
1245	8.55421687e-05	Cluster 1&4	Cluster 1&2&4
1246	-3.19277e-05	Cluster 1&4	Cluster 1&2&4
1247	0.000387199	Cluster 1&4	Cluster 1&2&4
1248	0.000658434	Cluster 1&4	Cluster 1&2&4
1249	0.000726406	Cluster 2&3	Cluster 3
1250	0.00175221	Cluster 1&4	Cluster 1&2&4
1251	0.00019739	Cluster 1&4	Cluster 1&2&4
1252	0.000778868	Cluster 1&4	Cluster 1&2&4
1253	-0.000460843	Cluster 2&3	Cluster 3
1254	0.000623993	Cluster 1&4	Cluster 1&2&4
1255	-0.000153143	Cluster 2&3	Cluster 3
1256	0.0018988	Cluster 2&3	Cluster 3
1257	0.000696586	Cluster 2&3	Cluster 3
1258	0.00337061	Cluster 2&3	Cluster 3
1259	7.00803213e-05	Cluster 2&3	Cluster 3
1260	0.00120241	Cluster 1&4	Cluster 1&2&4
1261	0.00102072	Cluster 1&4	Cluster 1&2&4
1262	0.00100879	Cluster 1&4	Cluster 1&2&4
1263	-0.000195392	Cluster 2&3	Cluster 3
1264	-0.000338554	Cluster 1&4	Cluster 1&2&4
1265	-9.59523e-05	Cluster 1&4	Cluster 1&2&4
1266	-0.00173529	Cluster 2&3	Cluster 3
1267	0.00241667	Cluster 2&3	Cluster 3
1268	0.000340275	Cluster 1&4	Cluster 1&2&4
1269	0.000108514	Cluster 2&3	Cluster 3
1270	0.00245482	Cluster 1&4	Cluster 1&2&4
1271	0.00273548	Cluster 1&4	Cluster 1&2&4
1272	0.00333474	Cluster 2&3	Cluster 3
1273	0.00114839	Cluster 1&4	Cluster 1&2&4
1274	0.0013779	Cluster 1&4	Cluster 1&2&4
1275	0.00204912	Cluster 1&4	Cluster 1&2&4
1276	0.00199859	Cluster 1&4	Cluster 1&2&4
1277	-0.000682372	Cluster 1&4	Cluster 1&2&4
1278	0.00150566	Cluster 2&3	Cluster 3
1279	0.00165602	Cluster 2&3	Cluster 3
1280	0.00031245	Cluster 2&3	Cluster 3
1281	-0.00088755	Cluster 2&3	Cluster 1&2&4
1282	0.00439902	Cluster 2&3	Cluster 3
1283	-3.88304e-05	Cluster 2&3	Cluster 3
1284	0.000198394	Cluster 1&4	Cluster 1&2&4
1285	0.000210843	Cluster 2&3	Cluster 3
1286	0.00199177	Cluster 1&4	Cluster 1&2&4
1287	0.000887149	Cluster 1&4	Cluster 1&2&4
1288	0.00146619	Cluster 1&4	Cluster 1&2&4
1289	-0.00236787	Cluster 1&4	Cluster 1&2&4
1290	0.00187691	Cluster 2&3	Cluster 1&2&4
1291	0.00116125	Cluster 1&4	Cluster 1&2&4
1292	0.00145117	Cluster 1&4	Cluster 1&2&4
1293	0.00111218	Cluster 2&3	Cluster 3
1294	0.00100994	Cluster 1&4	Cluster 1&2&4
1295	0.00111787	Cluster 1&4	Cluster 1&2&4
1296	-0.000844028	Cluster 2&3	Cluster 3
1297	0.00285382	Cluster 2&3	Cluster 3
1298	-0.000287007	Cluster 1&4	Cluster 1&2&4
1299	0.00138927	Cluster 1&4	Cluster 1&2&4
1300	0.000917269	Cluster 2&3	Cluster 3
1301	0.00303443	Cluster 2&3	Cluster 3
1302	-9.27711e-05	Cluster 2&3	Cluster 1&2&4
1303	0.00194602	Cluster 2&3	Cluster 3
1304	0.0013506	Cluster 1&4	Cluster 1&2&4
1305	-0.00011747	Cluster 1&4	Cluster 1&2&4
1306	0.00089498	Cluster 1&4	Cluster 1&2&4
1307	0.00183293	Cluster 2&3	Cluster 3
1308	0.000815495	Cluster 1&4	Cluster 1&2&4
1309	0.00208353	Cluster 1&4	Cluster 1&2&4
1310	-0.00301735	Cluster 2&3	Cluster 3
1311	0.00295422	Cluster 2&3	Cluster 3
1312	0.00082793	Cluster 1&4	Cluster 1&2&4
1313	0.00139428	Cluster 1&4	Cluster 1&2&4
1314	0.000378313	Cluster 1&4	Cluster 1&2&4
1315	-0.000114859	Cluster 1&4	Cluster 1&2&4
1316	0.00199779	Cluster 2&3	Cluster 3
1317	-0.00212249	Cluster 2&3	Cluster 3
1318	0.00211767	Cluster 2&3	Cluster 3
1319	0.000972892	Cluster 1&4	Cluster 1&2&4
1320	0.00185795	Cluster 1&4	Cluster 1&2&4
1321	-0.00055554	Cluster 2&3	Cluster 1&2&4
1322	0.000476908	Cluster 1&4	Cluster 1&2&4
1323	0.00164426	Cluster 2&3	Cluster 3
1324	0.000714257	Cluster 1&4	Cluster 1&2&4
1325	0.000990964	Cluster 1&4	Cluster 1&2&4
1326	0.00346638	Cluster 1&4	Cluster 1&2&4
1327	0.000640964	Cluster 2&3	Cluster 3
1328	0.00255048	Cluster 1&4	Cluster 1&2&4
1329	-0.000393574	Cluster 1&4	Cluster 1&2&4
1330	-0.00127479	Cluster 1&4	Cluster 1&2&4
1331	0.000493373	Cluster 1&4	Cluster 1&2&4
1332	-0.00136446	Cluster 1&4	Cluster 1&2&4
1333	0.000861647	Cluster 2&3	Cluster 3
1334	0.00166148	Cluster 1&4	Cluster 1&2&4
1335	0.00147902	Cluster 1&4	Cluster 1&2&4
1336	-0.000790964	Cluster 2&3	Cluster 1&2&4
1337	0.000672355	Cluster 1&4	Cluster 1&2&4
1338	-0.000220482	Cluster 1&4	Cluster 1&2&4
1339	-0.000350788	Cluster 1&4	Cluster 1&2&4
1340	-9.24169e-05	Cluster 1&4	Cluster 1&2&4
1341	0.00195562	Cluster 1&4	Cluster 1&2&4
1342	-0.000110442	Cluster 1&4	Cluster 1&2&4
1343	0.00196707	Cluster 1&4	Cluster 1&2&4
1344	0.000242369	Cluster 1&4	Cluster 1&2&4
1345	0.00158769	Cluster 2&3	Cluster 3
1346	0.00103976	Cluster 1&4	Cluster 1&2&4
1347	0.00309237	Cluster 1&4	Cluster 1&2&4
1348	0.00298417	Cluster 2&3	Cluster 1&2&4
1349	0.00188663	Cluster 1&4	Cluster 1&2&4
1350	0.00109277	Cluster 1&4	Cluster 1&2&4
1351	0.000460442	Cluster 1&4	Cluster 1&2&4
1352	0.00245763	Cluster 1&4	Cluster 1&2&4
1353	-0.0025821	Cluster 1&4	Cluster 1&2&4
1354	0.00258926	Cluster 1&4	Cluster 1&2&4
1355	0.000356827	Cluster 1&4	Cluster 1&2&4
1356	3.31325301e-05	Cluster 2&3	Cluster 3
1357	0.00160984	Cluster 2&3	Cluster 3
1358	-0.000773305	Cluster 1&4	Cluster 1&2&4
1359	0.000668205	Cluster 1&4	Cluster 1&2&4
1360	0.00162449	Cluster 1&4	Cluster 1&2&4
1361	0.00148755	Cluster 1&4	Cluster 1&2&4
1362	0.000582482	Cluster 1&4	Cluster 1&2&4
1363	0.00258523	Cluster 2&3	Cluster 3
1364	0.00173675	Cluster 1&4	Cluster 1&2&4
1365	-0.00012249	Cluster 1&4	Cluster 1&2&4
1366	-0.000828728	Cluster 2&3	Cluster 3
1367	0.00134659	Cluster 2&3	Cluster 1&2&4
1368	-0.000114257	Cluster 1&4	Cluster 1&2&4
1369	0.00246835	Cluster 2&3	Cluster 3
1370	0.00156867	Cluster 1&4	Cluster 1&2&4
1371	0.000424606	Cluster 1&4	Cluster 1&2&4
1372	-0.00147791	Cluster 2&3	Cluster 3
1373	0.00106386	Cluster 1&4	Cluster 1&2&4
1374	0.00334954	Cluster 2&3	Cluster 3
1375	0.000138554	Cluster 1&4	Cluster 1&2&4
1376	-0.000835944	Cluster 2&3	Cluster 3
1377	0.000781325	Cluster 2&3	Cluster 3
1378	-0.000296586	Cluster 2&3	Cluster 3
1379	0.00327871	Cluster 1&4	Cluster 1&2&4
1380	-0.00041029	Cluster 1&4	Cluster 1&2&4
1381	-0.000804618	Cluster 1&4	Cluster 1&2&4
1382	0.00139751	Cluster 1&4	Cluster 1&2&4
1383	-0.000162603	Cluster 2&3	Cluster 3
1384	0.0036479	Cluster 1&4	Cluster 1&2&4
1385	-0.000369478	Cluster 1&4	Cluster 1&2&4
1386	5.91005119e-05	Cluster 1&4	Cluster 1&2&4
1387	0.000337751	Cluster 1&4	Cluster 1&2&4
1388	0.00167144	Cluster 2&3	Cluster 3
1389	0.00175726	Cluster 2&3	Cluster 1&2&4
1390	0.00144436	Cluster 1&4	Cluster 1&2&4
1391	-0.00133996	Cluster 1&4	Cluster 1&2&4
1392	0.00227048	Cluster 1&4	Cluster 1&2&4
1393	0.00118703	Cluster 1&4	Cluster 1&2&4
1394	0.00264378	Cluster 1&4	Cluster 1&2&4
1395	3.22344718e-05	Cluster 1&4	Cluster 1&2&4
1396	0.00127277	Cluster 1&4	Cluster 1&2&4
1397	0.000122444	Cluster 1&4	Cluster 1&2&4
1398	0.00189973	Cluster 1&4	Cluster 1&2&4
1399	0.000824376	Cluster 1&4	Cluster 1&2&4
1400	0.00143795	Cluster 1&4	Cluster 1&2&4
1401	0.000697601	Cluster 2&3	Cluster 3
1402	0.00020204	Cluster 1&4	Cluster 1&2&4
1403	-0.000381124	Cluster 1&4	Cluster 1&2&4
1404	0.00191642	Cluster 1&4	Cluster 1&2&4
1405	-0.000224687	Cluster 1&4	Cluster 1&2&4
1406	0.00117217	Cluster 1&4	Cluster 1&2&4
1407	3.6746988e-05	Cluster 2&3	Cluster 3
1408	0.00031378	Cluster 1&4	Cluster 1&2&4
1409	0.00173884	Cluster 1&4	Cluster 1&2&4
1410	0.000482763	Cluster 1&4	Cluster 1&2&4
1411	-0.0010643	Cluster 1&4	Cluster 1&2&4
1412	0.00162149	Cluster 1&4	Cluster 1&2&4
1413	-0.000378112	Cluster 1&4	Cluster 1&2&4
1414	0.00150392	Cluster 1&4	Cluster 1&2&4
1415	0.00164096	Cluster 2&3	Cluster 3
1416	0.000204819	Cluster 1&4	Cluster 1&2&4
1417	0.00127389	Cluster 1&4	Cluster 1&2&4
1418	7.08474378e-05	Cluster 2&3	Cluster 3
1419	0.00209297	Cluster 2&3	Cluster 3
1420	0.000488956	Cluster 2&3	Cluster 1&2&4
1421	0.00217831	Cluster 1&4	Cluster 1&2&4
1422	0.00133594	Cluster 2&3	Cluster 3
1423	0.000766867	Cluster 1&4	Cluster 1&2&4
1424	-0.000383133	Cluster 1&4	Cluster 1&2&4
1425	1.94779116e-05	Cluster 1&4	Cluster 1&2&4
1426	0.00190863	Cluster 2&3	Cluster 3
1427	0.00149096	Cluster 2&3	Cluster 3
1428	0.0018996	Cluster 1&4	Cluster 1&2&4
1429	-5.39832e-05	Cluster 1&4	Cluster 1&2&4
1430	-0.000922656	Cluster 1&4	Cluster 1&2&4
1431	0.00179759	Cluster 2&3	Cluster 3
1432	0.00125704	Cluster 1&4	Cluster 1&2&4
1433	0.00174547	Cluster 1&4	Cluster 1&2&4
1434	0.000911245	Cluster 2&3	Cluster 3
1435	0.00174679	Cluster 1&4	Cluster 1&2&4
1436	-0.000537546	Cluster 1&4	Cluster 1&2&4
1437	0.00190783	Cluster 1&4	Cluster 1&2&4
1438	0.000934448	Cluster 2&3	Cluster 3
1439	-4.55823e-05	Cluster 1&4	Cluster 1&2&4
1440	0.00329004	Cluster 1&4	Cluster 1&2&4
1441	-0.000507678	Cluster 1&4	Cluster 1&2&4
1442	0.000676104	Cluster 2&3	Cluster 3
1443	0.00181466	Cluster 1&4	Cluster 1&2&4
1444	0.00249035	Cluster 1&4	Cluster 1&2&4
1445	0.00163916	Cluster 1&4	Cluster 1&2&4
1446	-0.00125505	Cluster 2&3	Cluster 3
1447	0.00180703	Cluster 1&4	Cluster 1&2&4
1448	0.00157172	Cluster 2&3	Cluster 3
1449	0.000814056	Cluster 1&4	Cluster 1&2&4
1450	-0.000124171	Cluster 2&3	Cluster 3
1451	0.00121506	Cluster 1&4	Cluster 1&2&4
1452	-0.000805802	Cluster 1&4	Cluster 1&2&4
1453	0.000231526	Cluster 1&4	Cluster 1&2&4
1454	-0.000158635	Cluster 1&4	Cluster 1&2&4
1455	-6.38724e-05	Cluster 2&3	Cluster 3
1456	0.000782731	Cluster 1&4	Cluster 1&2&4
1457	0.000551977	Cluster 2&3	Cluster 3
1458	0.00228177	Cluster 2&3	Cluster 3
1459	0.00214158	Cluster 2&3	Cluster 3
1460	-0.00048253	Cluster 1&4	Cluster 1&2&4
1461	0.000172971	Cluster 2&3	Cluster 3
1462	-0.000403414	Cluster 2&3	Cluster 3
1463	-0.00128012	Cluster 2&3	Cluster 3
1464	0.00174468	Cluster 2&3	Cluster 3
1465	0.00337139	Cluster 1&4	Cluster 1&2&4
1466	-0.00122881	Cluster 1&4	Cluster 1&2&4
1467	0.00176058	Cluster 1&4	Cluster 1&2&4
1468	0.00196476	Cluster 1&4	Cluster 1&2&4
1469	0.00043253	Cluster 1&4	Cluster 1&2&4
1470	-0.0005751	Cluster 1&4	Cluster 1&2&4
1471	0.000443204	Cluster 2&3	Cluster 3
1472	0.000384975	Cluster 1&4	Cluster 1&2&4
1473	-0.000829104	Cluster 2&3	Cluster 3
1474	0.00156441	Cluster 1&4	Cluster 1&2&4
1475	0.000155422	Cluster 2&3	Cluster 3
1476	0.000516446	Cluster 1&4	Cluster 1&2&4
1477	0.000135225	Cluster 2&3	Cluster 1&2&4
1478	0.00175863	Cluster 1&4	Cluster 1&2&4
1479	0.00215193	Cluster 2&3	Cluster 3
1480	-0.000908869	Cluster 1&4	Cluster 1&2&4
1481	0.000441566	Cluster 2&3	Cluster 3
1482	0.000945181	Cluster 1&4	Cluster 1&2&4
1483	0.00120803	Cluster 1&4	Cluster 1&2&4
1484	0.00174819	Cluster 2&3	Cluster 3
1485	0.00077064	Cluster 1&4	Cluster 1&2&4
1486	0.00135686	Cluster 1&4	Cluster 1&2&4
1487	0.00113977	Cluster 1&4	Cluster 1&2&4
1488	0.00189239	Cluster 1&4	Cluster 1&2&4
1489	0.00186004	Cluster 2&3	Cluster 3
1490	0.000985141	Cluster 1&4	Cluster 1&2&4
1491	0.00145201	Cluster 1&4	Cluster 1&2&4
1492	0.000964693	Cluster 1&4	Cluster 1&2&4
1493	0.0034791	Cluster 1&4	Cluster 1&2&4
1494	0.00144018	Cluster 2&3	Cluster 3
1495	0.000288681	Cluster 1&4	Cluster 1&2&4
1496	5.24448243e-05	Cluster 1&4	Cluster 1&2&4
1497	0.00166907	Cluster 1&4	Cluster 1&2&4
1498	0.000628065	Cluster 1&4	Cluster 1&2&4
1499	0.000768709	Cluster 1&4	Cluster 1&2&4
1500	-0.000512819	Cluster 1&4	Cluster 1&2&4
1501	0.000405622	Cluster 1&4	Cluster 1&2&4
1502	0.000111446	Cluster 1&4	Cluster 1&2&4
1503	0.00185462	Cluster 2&3	Cluster 3
1504	-0.000503041	Cluster 2&3	Cluster 3
1505	0.00122249	Cluster 2&3	Cluster 3
1506	-0.000224699	Cluster 2&3	Cluster 3
1507	0.000914859	Cluster 1&4	Cluster 1&2&4
1508	0.000914214	Cluster 1&4	Cluster 1&2&4
1509	0.002417	Cluster 1&4	Cluster 1&2&4
1510	-0.00238133	Cluster 2&3	Cluster 3
1511	0.00357811	Cluster 1&4	Cluster 1&2&4
1512	0.00360241	Cluster 2&3	Cluster 3
1513	0.00110498	Cluster 1&4	Cluster 1&2&4
1514	0.00104317	Cluster 2&3	Cluster 3
1515	-0.000249398	Cluster 1&4	Cluster 1&2&4
1516	-8.73494e-05	Cluster 1&4	Cluster 1&2&4
1517	-0.00111437	Cluster 2&3	Cluster 3
1518	0.000722289	Cluster 2&3	Cluster 3
1519	0.00137796	Cluster 2&3	Cluster 3
1520	-0.000630924	Cluster 2&3	Cluster 3
1521	0.000909708	Cluster 2&3	Cluster 3
1522	0.00198029	Cluster 2&3	Cluster 3
1523	0.000546988	Cluster 1&4	Cluster 1&2&4
1524	0.00154378	Cluster 1&4	Cluster 1&2&4
1525	-0.00113807	Cluster 1&4	Cluster 1&2&4
1526	0.00063996	Cluster 2&3	Cluster 3
1527	0.0005	Cluster 2&3	Cluster 3
1528	0.00169163	Cluster 2&3	Cluster 3
1529	0.00123021	Cluster 1&4	Cluster 1&2&4
1530	0.00108474	Cluster 2&3	Cluster 1&2&4
1531	0.00105	Cluster 1&4	Cluster 1&2&4
1532	0.0015492	Cluster 2&3	Cluster 1&2&4
1533	0.000815663	Cluster 1&4	Cluster 1&2&4
1534	0.00178981	Cluster 1&4	Cluster 1&2&4
1535	0.000825301	Cluster 1&4	Cluster 1&2&4
1536	-0.000330822	Cluster 1&4	Cluster 1&2&4
1537	-0.000123293	Cluster 1&4	Cluster 1&2&4
1538	0.000674569	Cluster 1&4	Cluster 1&2&4
1539	0.00114527	Cluster 2&3	Cluster 3
1540	-0.0015239	Cluster 2&3	Cluster 3
1541	-0.00146998	Cluster 1&4	Cluster 1&2&4
1542	-0.000813253	Cluster 2&3	Cluster 1&2&4
1543	0.000915025	Cluster 1&4	Cluster 1&2&4
1544	0.000470752	Cluster 2&3	Cluster 3
1545	0.00188689	Cluster 2&3	Cluster 3
1546	0.000227579	Cluster 2&3	Cluster 3
1547	0.000651807	Cluster 2&3	Cluster 3
1548	0.00330904	Cluster 1&4	Cluster 1&2&4
1549	0.00232748	Cluster 2&3	Cluster 3
1550	-0.00037045	Cluster 2&3	Cluster 3
1551	0.000994681	Cluster 1&4	Cluster 1&2&4
1552	-0.000214068	Cluster 1&4	Cluster 1&2&4
1553	-0.000920482	Cluster 2&3	Cluster 3
1554	-9.7992e-05	Cluster 1&4	Cluster 1&2&4
1555	0.00203044	Cluster 1&4	Cluster 1&2&4
1556	0.00142329	Cluster 1&4	Cluster 1&2&4
1557	-0.000128081	Cluster 2&3	Cluster 3
1558	-0.00168414	Cluster 1&4	Cluster 1&2&4
1559	0.000766058	Cluster 2&3	Cluster 3
1560	0.000792972	Cluster 1&4	Cluster 1&2&4
1561	0.00166855	Cluster 1&4	Cluster 1&2&4
1562	0.00266205	Cluster 1&4	Cluster 1&2&4
1563	0.000425703	Cluster 1&4	Cluster 1&2&4
1564	0.00163278	Cluster 2&3	Cluster 3
1565	0.0011239	Cluster 1&4	Cluster 1&2&4
1566	-0.000821486	Cluster 1&4	Cluster 1&2&4
1567	0.00209036	Cluster 2&3	Cluster 3
1568	0.00117068	Cluster 1&4	Cluster 1&2&4
1569	6.71904932e-05	Cluster 2&3	Cluster 3
1570	0.00146139	Cluster 2&3	Cluster 3
1571	0.00220038	Cluster 2&3	Cluster 3
1572	0.00168052	Cluster 2&3	Cluster 3
1573	-0.00149728	Cluster 1&4	Cluster 1&2&4
1574	0.000363253	Cluster 2&3	Cluster 3
1575	0.000832747	Cluster 2&3	Cluster 1&2&4
1576	0.00185432	Cluster 2&3	Cluster 3
1577	0.000363454	Cluster 1&4	Cluster 1&2&4
1578	0.000776851	Cluster 2&3	Cluster 3
1579	0.00135138	Cluster 1&4	Cluster 1&2&4
1580	0.000172289	Cluster 1&4	Cluster 1&2&4
1581	0.0028507	Cluster 2&3	Cluster 1&2&4
1582	-0.000185944	Cluster 1&4	Cluster 1&2&4
1583	0.00352932	Cluster 2&3	Cluster 3
1584	0.00170678	Cluster 2&3	Cluster 3
1585	0.00210984	Cluster 1&4	Cluster 1&2&4
1586	0.00042751	Cluster 2&3	Cluster 3
1587	0.000133168	Cluster 1&4	Cluster 1&2&4
1588	-0.00190097	Cluster 2&3	Cluster 3
1589	-0.000122145	Cluster 2&3	Cluster 3
1590	0.00103474	Cluster 1&4	Cluster 1&2&4
1591	0.00254794	Cluster 1&4	Cluster 1&2&4
1592	-0.00140884	Cluster 2&3	Cluster 3
1593	-0.00126248	Cluster 1&4	Cluster 1&2&4
1594	0.0020243	Cluster 2&3	Cluster 3
1595	-7.91845e-05	Cluster 2&3	Cluster 1&2&4
1596	0.000477442	Cluster 1&4	Cluster 1&2&4
1597	0.000932129	Cluster 1&4	Cluster 1&2&4
1598	0.00292176	Cluster 2&3	Cluster 3
1599	-0.00131444	Cluster 2&3	Cluster 3
1600	0.00106977	Cluster 2&3	Cluster 3
1601	3.1124498e-05	Cluster 2&3	Cluster 3
1602	0.00135382	Cluster 2&3	Cluster 3
1603	0.000477912	Cluster 1&4	Cluster 1&2&4
1604	0.00217147	Cluster 1&4	Cluster 1&2&4
1605	0.00146168	Cluster 1&4	Cluster 1&2&4
1606	0.00239639	Cluster 1&4	Cluster 1&2&4
1607	5.62248996e-05	Cluster 1&4	Cluster 1&2&4
1608	-0.000986345	Cluster 1&4	Cluster 1&2&4
1609	0.00112229	Cluster 1&4	Cluster 1&2&4
1610	-0.000426494	Cluster 1&4	Cluster 1&2&4
1611	0.00040241	Cluster 2&3	Cluster 3
1612	-0.00162998	Cluster 1&4	Cluster 1&2&4
1613	-0.00186004	Cluster 2&3	Cluster 3
1614	0.000901839	Cluster 1&4	Cluster 1&2&4
1615	-0.000452209	Cluster 2&3	Cluster 3
1616	0.00209986	Cluster 2&3	Cluster 3
1617	0.00125287	Cluster 1&4	Cluster 1&2&4
1618	0.00413333	Cluster 1&4	Cluster 1&2&4
1619	0.00142726	Cluster 2&3	Cluster 1&2&4
1620	0.00149452	Cluster 1&4	Cluster 1&2&4
1621	-0.00180506	Cluster 2&3	Cluster 3
1622	0.00282786	Cluster 1&4	Cluster 1&2&4
1623	0.00306325	Cluster 2&3	Cluster 3
1624	0.0031012	Cluster 2&3	Cluster 3
1625	0.00136847	Cluster 2&3	Cluster 3
1626	0.00308388	Cluster 2&3	Cluster 3
1627	0.00182208	Cluster 1&4	Cluster 1&2&4
1628	0.00113213	Cluster 1&4	Cluster 1&2&4
1629	0.00208594	Cluster 1&4	Cluster 1&2&4
1630	0.000440533	Cluster 1&4	Cluster 1&2&4
1631	0.000403815	Cluster 2&3	Cluster 3
1632	0.000880832	Cluster 2&3	Cluster 3
1633	0.00341847	Cluster 2&3	Cluster 3
1634	0.0013	Cluster 1&4	Cluster 1&2&4
1635	0.00411945	Cluster 2&3	Cluster 3
1636	0.000871084	Cluster 1&4	Cluster 1&2&4
1637	0.00211546	Cluster 1&4	Cluster 1&2&4
1638	0.00291305	Cluster 2&3	Cluster 3
1639	0.00332628	Cluster 2&3	Cluster 3
1640	-0.000337349	Cluster 2&3	Cluster 3
1641	9.22034798e-05	Cluster 1&4	Cluster 1&2&4
1642	-2.34623e-05	Cluster 2&3	Cluster 3
1643	0.000700602	Cluster 1&4	Cluster 1&2&4
1644	-3.79518e-05	Cluster 2&3	Cluster 3
1645	0.00184918	Cluster 1&4	Cluster 1&2&4
1646	0.00385888	Cluster 2&3	Cluster 3
1647	3.03212851e-05	Cluster 1&4	Cluster 1&2&4
1648	0.000967068	Cluster 1&4	Cluster 1&2&4
1649	0.0031741	Cluster 1&4	Cluster 1&2&4
1650	0.00211128	Cluster 2&3	Cluster 3
1651	-0.000211933	Cluster 2&3	Cluster 3
1652	0.0025981	Cluster 1&4	Cluster 1&2&4
1653	0.000673545	Cluster 1&4	Cluster 1&2&4
1654	0.00116039	Cluster 1&4	Cluster 1&2&4
1655	0.000985755	Cluster 1&4	Cluster 1&2&4
1656	0.0031293	Cluster 1&4	Cluster 1&2&4
1657	0.000976484	Cluster 1&4	Cluster 1&2&4
1658	0.000392696	Cluster 2&3	Cluster 3
1659	-0.000138353	Cluster 2&3	Cluster 3
1660	0.000791199	Cluster 1&4	Cluster 1&2&4
1661	-6.76707e-05	Cluster 1&4	Cluster 1&2&4
1662	0.00090201	Cluster 1&4	Cluster 1&2&4
1663	0.00176481	Cluster 2&3	Cluster 3
1664	-0.000370975	Cluster 2&3	Cluster 3
1665	0.000938233	Cluster 1&4	Cluster 1&2&4
1666	0.00141256	Cluster 1&4	Cluster 1&2&4
1667	2.98269942e-06	Cluster 1&4	Cluster 1&2&4
1668	0.00215084	Cluster 2&3	Cluster 1&2&4
1669	-0.000670683	Cluster 1&4	Cluster 1&2&4
1670	0.00267393	Cluster 1&4	Cluster 1&2&4
1671	0.00159177	Cluster 1&4	Cluster 1&2&4
1672	0.00143167	Cluster 2&3	Cluster 1&2&4
1673	0.000819478	Cluster 1&4	Cluster 1&2&4
1674	4.77911647e-05	Cluster 1&4	Cluster 1&2&4
1675	-0.00123333	Cluster 2&3	Cluster 3
1676	0.000486145	Cluster 1&4	Cluster 1&2&4
1677	0.00202992	Cluster 1&4	Cluster 1&2&4
1678	5.61195163e-06	Cluster 1&4	Cluster 1&2&4
1679	0.000181124	Cluster 2&3	Cluster 3
1680	0.0028633	Cluster 1&4	Cluster 1&2&4
1681	0.000753213	Cluster 1&4	Cluster 1&2&4
1682	0.00102189	Cluster 1&4	Cluster 1&2&4
1683	0.00286527	Cluster 1&4	Cluster 1&2&4
1684	0.000130723	Cluster 1&4	Cluster 1&2&4
1685	0.00196883	Cluster 2&3	Cluster 3
1686	-0.000342501	Cluster 2&3	Cluster 3
1687	0.00252356	Cluster 1&4	Cluster 1&2&4
1688	0.00101343	Cluster 1&4	Cluster 1&2&4
1689	0.000576139	Cluster 2&3	Cluster 3
1690	0.00041004	Cluster 2&3	Cluster 3
1691	-0.000816632	Cluster 2&3	Cluster 3
1692	0.001651	Cluster 2&3	Cluster 1&2&4
1693	0.00238349	Cluster 2&3	Cluster 3
1694	-0.00134048	Cluster 1&4	Cluster 1&2&4
1695	0.000987714	Cluster 2&3	Cluster 1&2&4
1696	0.00165443	Cluster 1&4	Cluster 1&2&4
1697	0.000953414	Cluster 2&3	Cluster 3
1698	0.00212044	Cluster 1&4	Cluster 1&2&4
1699	0.00171305	Cluster 2&3	Cluster 1&2&4
1700	0.00253313	Cluster 1&4	Cluster 1&2&4
1701	0.000992369	Cluster 1&4	Cluster 1&2&4
1702	0.00277809	Cluster 2&3	Cluster 3
1703	0.000968939	Cluster 2&3	Cluster 3
1704	0.000450803	Cluster 2&3	Cluster 1&2&4
1705	0.000681143	Cluster 2&3	Cluster 3
1706	7.02811245e-06	Cluster 2&3	Cluster 3
1707	0.00138854	Cluster 1&4	Cluster 1&2&4
1708	0.00106345	Cluster 1&4	Cluster 1&2&4
1709	0.00240241	Cluster 2&3	Cluster 1&2&4
1710	-6.82731e-05	Cluster 1&4	Cluster 1&2&4
1711	0.000412651	Cluster 2&3	Cluster 3
1712	0.00112851	Cluster 2&3	Cluster 3
1713	0.00241176	Cluster 1&4	Cluster 1&2&4
1714	-0.000441456	Cluster 1&4	Cluster 1&2&4
1715	0.000487149	Cluster 1&4	Cluster 1&2&4
1716	0.00176466	Cluster 1&4	Cluster 1&2&4
1717	2.6739695e-05	Cluster 1&4	Cluster 1&2&4
1718	-0.00207199	Cluster 1&4	Cluster 1&2&4
1719	0.000394177	Cluster 1&4	Cluster 1&2&4
1720	-0.000206827	Cluster 1&4	Cluster 1&2&4
1721	-0.000920107	Cluster 1&4	Cluster 1&2&4
1722	-0.000701348	Cluster 1&4	Cluster 1&2&4
1723	-0.000703789	Cluster 1&4	Cluster 1&2&4
1724	0.00141185	Cluster 1&4	Cluster 1&2&4
1725	-0.00174357	Cluster 1&4	Cluster 1&2&4
1726	0.00014739	Cluster 1&4	Cluster 1&2&4
1727	0.000285668	Cluster 1&4	Cluster 1&2&4
1728	0.00125345	Cluster 1&4	Cluster 1&2&4
1729	0.000347582	Cluster 1&4	Cluster 1&2&4
1730	0.00199639	Cluster 2&3	Cluster 3
1731	-0.00136707	Cluster 2&3	Cluster 3
1732	0.000527267	Cluster 2&3	Cluster 1&2&4
1733	0.00199438	Cluster 2&3	Cluster 3
1734	0.000954016	Cluster 1&4	Cluster 1&2&4
1735	0.000939357	Cluster 2&3	Cluster 3
1736	0.000605843	Cluster 1&4	Cluster 1&2&4
1737	0.00293499	Cluster 1&4	Cluster 1&2&4
1738	0.00103303	Cluster 1&4	Cluster 1&2&4
1739	0.000470635	Cluster 2&3	Cluster 3
1740	0.00195246	Cluster 1&4	Cluster 1&2&4
1741	0.00166807	Cluster 2&3	Cluster 3
1742	0.000618474	Cluster 1&4	Cluster 1&2&4
1743	-0.00122229	Cluster 1&4	Cluster 1&2&4
1744	0.000962129	Cluster 2&3	Cluster 3
1745	0.00289766	Cluster 1&4	Cluster 1&2&4
1746	0.00189594	Cluster 1&4	Cluster 1&2&4
1747	0.00137312	Cluster 2&3	Cluster 3
1748	0.00229324	Cluster 1&4	Cluster 1&2&4
1749	0.00486946	Cluster 2&3	Cluster 3
1750	0.00199034	Cluster 2&3	Cluster 3
1751	0.00117992	Cluster 2&3	Cluster 3
1752	-0.00185224	Cluster 1&4	Cluster 1&2&4
1753	0.00182831	Cluster 2&3	Cluster 3
1754	-0.00055356	Cluster 1&4	Cluster 1&2&4
1755	0.00054412	Cluster 2&3	Cluster 3
1756	-0.00106611	Cluster 1&4	Cluster 1&2&4
1757	-0.00181782	Cluster 1&4	Cluster 1&2&4

## Sheet: Fig. 6b
	SNP	chr	BP	Pvalue	-LOG10(Pvalue)
0	rs16824697_A	1	2006127	1	0
1	rs3123592_C	1	2087557	1	0
2	rs7530511_T	1	67685387	1	0
3	rs11209026_A	1	67705958	1	0
4	rs10889677_A	1	67725120	1	0
5	rs366316_G	1	158224282	1	0
6	rs2269714_T	1	158224904	1	0
7	rs11583390_A	1	158297864	1	0
8	rs5002947_T	1	160578141	1	0
9	rs3737780_C	1	160580362	1	0
10	rs164288_A	1	160604473	1	0
11	rs2295612_T	1	160616703	1	0
12	rs1000807_T	1	160617028	1	0
13	rs982143_T	1	168551236	1	0
14	rs3900307_A	1	173153442	1	0
15	rs7514229_T	1	173154304	1	0
16	rs3789357_T	1	181020317	1	0
17	rs6686208_A	1	181027841	1	0
18	rs17302590_G	1	181029857	1	0
19	rs2307198_G	1	186946912	1	0
20	rs12133659_A	1	197474654	1	0
21	rs17641524_T	1	197704717	1	0
22	rs10494783_A	1	198663661	1	0
23	rs3767747_A	1	198664102	1	0
24	rs7540378_T	1	198704294	1	0
25	rs3738447_A	1	247588960	1	0
26	rs10495546_C	2	7036756	1	0
27	rs876936_T	2	47740198	1	0
28	rs749027_A	2	97203137	1	0
29	rs1866445_T	2	97203224	0.8760834284128238	0.05745453450077881
30	rs6576973_G	2	97218367	1	0
31	rs3917328_T	2	102794541	1	0
32	rs3732131_G	2	102794603	1	0
33	rs3917329_T	2	102795863	1	0
34	rs1143634_A	2	113590390	1	0
35	rs1143627_G	2	113594387	1	0
36	rs2290368_C	2	152266473	1	0
37	rs3815851_A	2	152336428	1	0
38	rs8539_T	2	198362018	1	0
39	rs3181113_T	2	204601910	1	0
40	rs17235409_A	2	219259732	1	0
41	rs13062_A	2	219260651	1	0
42	rs1799977_G	3	37053568	1	0
43	rs9842091_C	3	38307510	1	0
44	rs1799865_C	3	46399798	0.5137352736862865	0.2892606140666259
45	rs17347617_A	3	101546847	1	0
46	rs677011_G	3	101574503	1	0
47	rs568408_A	3	159713467	1	0
48	rs570_T	3	195776240	1	0
49	rs17788379_T	3	195777211	0.8760834284128238	0.05745453450077881
50	rs507131_C	3	195789428	1	0
51	rs3817672_C	3	195800811	1	0
52	rs11574783_C	5	55236006	1	0
53	rs2070874_T	5	132009710	1	0
54	rs10043775_C	5	147805120	1	0
55	rs1368439_G	5	158742014	1	0
56	rs3212227_G	5	158742950	1	0
57	rs1800562_A	6	26093141	1	0
58	rs6918586_C	6	26097384	1	0
59	rs1736921_G	6	29696209	1	0
60	rs9258211_A	6	29706180	1	0
61	rs3819299_G	6	31322367	1	0
62	rs2523608_G	6	31322559	0.04428837540000047	1.3537102503486942
63	rs1063632_A	6	31378510	1	0
64	rs2229094_C	6	31540556	0.6016407964873741	0.2206627224685631
65	rs3093665_C	6	31545391	0.6016407964873741	0.2206627224685631
66	rs3135391_A	6	32410987	1	0
67	rs1051336_A	6	32412592	1	0
68	rs2857105_C	6	32790059	1	0
69	rs10484565_A	6	32795032	1	0
70	rs241448_G	6	32796685	1	0
71	rs4148876_A	6	32796793	1	0
72	rs2228396_T	6	32797809	1	0
73	rs2228397_A	6	32800224	1	0
74	rs1052623_G	6	88411890	1	0
75	rs2172710_T	6	91225737	1	0
76	rs157688_T	6	91260867	1	0
77	rs4897587_T	6	132773556	1	0
78	rs2282315_G	6	132776734	1	0
79	rs3800202_T	6	132781211	1	0
80	rs6925151_T	6	150210723	1	0
81	rs9383583_T	6	150212003	1	0
82	rs12529569_T	6	150292881	1	0
83	rs912558_G	6	150385730	1	0
84	rs1474347_C	7	22768124	1	0
85	rs2069843_A	7	22769994	1	0
86	rs6465128_G	7	76058767	1	0
87	rs4960658_G	7	154775423	1	0
88	rs16900627_G	8	90802995	1	0
89	rs2274472_C	9	4985542	1	0
90	rs2297137_A	9	5465732	1	0
91	rs1059059_A	9	37780558	1	0
92	rs4077515_T	9	139266496	1	0
93	rs4750439_T	10	6469324	1	0
94	rs11258747_T	10	6472891	1	0
95	rs2236379_A	10	6527143	0.5137352736862865	0.2892606140666259
96	rs17555072_C	10	6553071	1	0
97	rs9746_G	10	8116503	1	0
98	rs1058240_G	10	8116598	1	0
99	rs2273773_C	10	69666598	1	0
100	rs11608118_T	11	7981521	1	0
101	rs1046864_A	11	36510547	1	0
102	rs1131715_C	11	70053487	1	0
103	rs360717_A	11	112034725	1	0
104	rs951818_C	12	6896055	1	0
105	rs11053592_C	12	10270174	1	0
106	rs1059513_C	12	57489709	1	0
107	rs324015_T	12	57490100	1	0
108	rs3024974_A	12	57492745	1	0
109	rs17525809_C	12	121592689	1	0
110	rs7958316_A	12	121605373	1	0
111	rs2230912_G	12	121622196	1	0
112	rs3751144_T	12	121622239	1	0
113	rs3751143_C	12	121622304	1	0
114	rs10133411_C	14	64988924	1	0
115	rs566792_T	15	40226495	1	0
116	rs2291627_C	15	40259848	1	0
117	rs2307105_A	15	40265799	1	0
118	rs7176881_T	15	40266836	1	0
119	rs3207297_T	15	40313141	1	0
120	rs2898985_A	15	40327301	1	0
121	rs16957715_G	15	43708737	1	0
122	rs689647_T	15	43762196	1	0
123	rs4780_G	15	45010022	1	0
124	rs2066842_T	16	50744624	1	0
125	rs5743291_A	16	50757276	1	0
126	rs3803800_A	17	7462969	1	0
127	rs6608_T	17	7464413	1	0
128	rs11080134_G	17	29161503	1	0
129	rs9896095_G	17	29187497	1	0
130	rs17244587_A	17	45823035	1	0
131	rs7502875_C	17	45823227	1	0
132	rs12600464_G	17	46214476	1	0
133	rs208005_A	17	46239985	1	0
134	rs11079820_T	17	46474118	1	0
135	rs2292235_A	17	76160881	0.6679093758236273	0.17528246005392875
136	rs763361_T	18	67531642	1	0
137	rs4891383_A	18	67624173	0.5137352736862865	0.2892606140666259
138	rs237554_T	19	6686659	1	0
139	rs10411506_A	19	6710948	1	0
140	rs2228137_A	19	7763248	0.5137352736862865	0.2892606140666259
141	rs11672993_A	19	7764810	1	0
142	rs12720356_C	19	10469975	1	0
143	rs280523_A	19	10477206	0.7076070252853396	0.15020786396537977
144	rs280501_T	19	10491322	1	0
145	rs375947_G	19	18180451	1	0
146	rs8113704_G	19	36387881	1	0
147	rs1800472_A	19	41847860	1	0
148	rs1058402_A	19	45150614	1	0
149	rs244076_C	20	43252915	1	0

[truncated: 34 more sheets: Fig. 6c, Supplementary Fig. 1a, Supplementary Fig. 1b, Supplementary Fig. 1c, Supplementary Fig. 3a, Supplementary Fig. 3b, Supplementary Fig. 4, Supplementary Fig. 5a, Supplementary Fig. 5b, Supplementary Fig. 6, Supplementary Fig. 7, Supplementary Fig. 8a, Supplementary Fig. 8b, Supplementary Fig. 8c, Supplementary Fig. 8d, Supplementary Fig. 8e, Supplementary Fig. 8f, Supplementary Fig. 10, Supplementary Fig. 11, Supplementary Fig. 12a …]
